# Supplementary material for: (E)-2-[3-(Trifluoro­meth­yl)phenyl­imino­meth­yl]benzene-1,4-diol
Source: Acta Crystallogr Sect E Struct Rep Online. 2009 Oct 17;65(Pt 11):o2754. doi: 10.1107/S1600536809041610 (PMC2971128; doi:10.1107/S1600536809041610)
Supplement: Supplementary file 1 [file e-65-o2754-sup1.cif]

##############################################################################
###                                                                        ###
###        Electronic paper (Acta Crystallographica Section E)             ###
###                                                                        ###
##############################################################################
#                                                                            #
# This CIF contains the data in a paper accepted for publication in Acta     #
# Crystallographica Section E. It conforms to the requirements of Notes      #
# for Authors for Section E, and has been peer reviewed under the auspices   #
# of the IUCr Commission on Journals.                                        #
#                                                                            #
# Full details of the Crystallographic Information File format               #
# are given in the paper "The Crystallographic Information File (CIF):       #
# a New Standard Archive File for Crystallography" by S. R. Hall, F. H.      #
# Allen and I. D. Brown [Acta Cryst. (1991), A47, 655-685].                  #
#                                                                            #
# The current version of the core CIF dictionary is obtainable from          #
# ftp://ftp.iucr.org/pub/cif_core.dic. The current version number is 2.4.    #
#                                                                            #
# Software is freely available for graphical display of the structure(s) in  #
# this CIF.  For information consult the CIF home page http://www.iucr.org/  #
# cif/home.html                                                              #
#                                                                            #
# This file may be used for bona fide research purposes within the           #
# scientific community so long as proper attribution is given to the journal # 
# article from which it was obtained.                                        #
#                                                                            #
##############################################################################
                                             
data_I
_audit_creation_method     SHELXL-97
_chemical_name_systematic
;
(<i>E</i>)-2-[3-(Trifluoromethyl)phenyliminomethyl]benzene-1,4-diol
;
_chemical_name_common     ?
_chemical_formula_moiety     'C14 H10 F3 N O2'
_chemical_formula_sum     'C14 H10 F3 N O2'
_chemical_formula_iupac     'C14 H10 F3 N O2'
_chemical_formula_weight     281.23
_chemical_melting_point     ?
_symmetry_cell_setting     Triclinic
_symmetry_space_group_name_H-M     'P -1'
_symmetry_space_group_name_Hall     '-P 1'
loop_
    _symmetry_equiv_pos_as_xyz
    'x, y, z'
    '-x, -y, -z'
_cell_length_a     7.1019(8)
_cell_length_b     8.5910(8)
_cell_length_c     11.0412(11)
_cell_angle_alpha     73.862(8)
_cell_angle_beta     74.133(7)
_cell_angle_gamma     87.431(8)
_cell_volume     622.10(11)
_cell_formula_units_Z     2
_cell_measurement_reflns_used     6675
_cell_measurement_theta_min     1.99
_cell_measurement_theta_max     27.38
_cell_measurement_temperature     296
_exptl_crystal_description     plate
_exptl_crystal_colour     brown
_exptl_crystal_size_max     0.49
_exptl_crystal_size_mid     0.32
_exptl_crystal_size_min     0.02
_exptl_crystal_density_diffrn     1.501
_exptl_crystal_density_meas     ?
_exptl_crystal_density_method     'not measured'
_exptl_crystal_F_000     288
_exptl_absorpt_coefficient_mu     0.131
_exptl_absorpt_correction_type     multi-scan
_exptl_absorpt_process_details     '(X-RED32; Stoe & Cie, 2002)'
_exptl_absorpt_correction_T_min     0.9339
_exptl_absorpt_correction_T_max     0.9953
_exptl_special_details
;
;
_diffrn_ambient_temperature     296
_diffrn_radiation_type     MoK\a
_diffrn_radiation_wavelength     0.71073
_diffrn_radiation_source     'fine-focus sealed tube'
_diffrn_radiation_monochromator     graphite
_diffrn_measurement_device_type     'Stoe IPDS II'
_diffrn_measurement_method     \w
_diffrn_detector_area_resol_mean     6.67
_diffrn_reflns_number     6675
_diffrn_reflns_av_R_equivalents     0.0728
_diffrn_reflns_av_sigmaI/netI     0.0611
_diffrn_reflns_theta_min     2.00
_diffrn_reflns_theta_max     26.48
_diffrn_reflns_theta_full     26.48
_diffrn_measured_fraction_theta_max     0.987
_diffrn_measured_fraction_theta_full     0.987
_diffrn_reflns_limit_h_min     -8
_diffrn_reflns_limit_h_max     8
_diffrn_reflns_limit_k_min     -10
_diffrn_reflns_limit_k_max     10
_diffrn_reflns_limit_l_min     -13
_diffrn_reflns_limit_l_max     13
_diffrn_standards_number     0
_diffrn_standards_interval_count     ?
_diffrn_standards_interval_time     ?
_diffrn_standards_decay_%     0
_refine_special_details
;
Refinement of <i>F</i>^2^ against ALL reflections. The weighted <i>R</i>-factor
<i>wR</i> and goodness of fit <i>S</i> are based on <i>F</i>^2^, conventional
<i>R</i>-factors <i>R</i> are based on <i>F</i>, with <i>F</i> set to zero for
negative <i>F</i>^2^. The threshold expression of <i>F</i>^2^ >
\s(<i>F</i>^2^) is used only for calculating <i>R</i>-factors(gt) <i>etc</i>.
and is not relevant to the choice of reflections for refinement.
<i>R</i>-factors based on <i>F</i>^2^ are statistically about twice as large
as those based on <i>F</i>, and <i>R</i>- factors based on ALL data will be
even larger.
;
_reflns_number_total     2548
_reflns_number_gt     1490
_reflns_threshold_expression     'I>2\s(I)'
_refine_ls_structure_factor_coef     Fsqd
_refine_ls_matrix_type     full
_refine_ls_R_factor_all     0.1489
_refine_ls_R_factor_gt     0.0996
_refine_ls_wR_factor_gt     0.2604
_refine_ls_wR_factor_ref     0.2928
_refine_ls_goodness_of_fit_ref     1.071
_refine_ls_restrained_S_all     1.071
_refine_ls_number_reflns     2548
_refine_ls_number_parameters     183
_refine_ls_number_restraints     0
_refine_ls_hydrogen_treatment     mixed
_refine_ls_weighting_scheme     calc
_refine_ls_weighting_details
         'calc w=1/[\s^2^(Fo^2^)+(0.1310P)^2^+0.6957P] where P=(Fo^2^+2Fc^2^)/3'
_atom_sites_solution_hydrogens     geom
_atom_sites_solution_primary     direct
_atom_sites_solution_secondary     difmap
_refine_ls_shift/su_max     0.000
_refine_ls_shift/su_mean     0.000
_refine_diff_density_max     0.618
_refine_diff_density_min     -0.558
_refine_ls_extinction_method     none
_refine_ls_extinction_coef     ?
loop_
    _atom_type_symbol
    _atom_type_description
    _atom_type_scat_dispersion_real
    _atom_type_scat_dispersion_imag
    _atom_type_scat_source
    'C' 'C' 0.0033 0.0016
                         'International Tables Vol C Tables 4.2.6.8 and 6.1.1.4'
    'H' 'H' 0.0000 0.0000
                         'International Tables Vol C Tables 4.2.6.8 and 6.1.1.4'
    'F' 'F' 0.0171 0.0103
                         'International Tables Vol C Tables 4.2.6.8 and 6.1.1.4'
    'N' 'N' 0.0061 0.0033
                         'International Tables Vol C Tables 4.2.6.8 and 6.1.1.4'
    'O' 'O' 0.0106 0.0060
                         'International Tables Vol C Tables 4.2.6.8 and 6.1.1.4'
_computing_data_collection     'X-AREA (Stoe & Cie, 2002)'
_computing_cell_refinement     'X-AREA (Stoe & Cie, 2002)'
_computing_data_reduction     'X-RED32 (Stoe & Cie, 2002)'
_computing_structure_solution     'SHELXS97 (Sheldrick, 2008)'
_computing_structure_refinement     'SHELXL97 (Sheldrick, 2008)'
_computing_molecular_graphics     'ORTEP-3 for Windows (Farrugia, 1997)'
_computing_publication_material     'WinGX (Farrugia, 1999)'
loop_
    _atom_site_type_symbol
    _atom_site_label
    _atom_site_fract_x
    _atom_site_fract_y
    _atom_site_fract_z
    _atom_site_U_iso_or_equiv
    _atom_site_adp_type
    _atom_site_calc_flag
    _atom_site_refinement_flags
    _atom_site_occupancy
    _atom_site_disorder_assembly
    _atom_site_disorder_group
    C C1 0.8807(6) 0.4507(5) 0.3828(4) 0.0464(11) Uani d . 1 . .
    H H6 0.9747 0.5267 0.3765 0.056 Uiso calc R 1 . .
    C C2 0.9124(6) 0.2884(5) 0.4264(4) 0.0463(11) Uani d . 1 . .
    C C3 0.7727(6) 0.1751(5) 0.4348(5) 0.0499(11) Uani d . 1 . .
    H H3 0.7950 0.0650 0.4627 0.060 Uiso calc R 1 . .
    C C4 0.6009(6) 0.2243(5) 0.4020(5) 0.0527(12) Uani d . 1 . .
    H H4 0.5075 0.1474 0.4089 0.063 Uiso calc R 1 . .
    C C5 0.5675(6) 0.3880(5) 0.3588(4) 0.0447(10) Uani d . 1 . .
    C C6 0.7087(6) 0.5034(5) 0.3475(4) 0.0429(10) Uani d . 1 . .
    C C7 0.6778(7) 0.6751(5) 0.3017(4) 0.0476(11) Uani d . 1 . .
    H H7 0.7704 0.7493 0.3002 0.057 Uiso calc R 1 . .
    C C8 0.5029(7) 0.8960(5) 0.2113(5) 0.0510(11) Uani d . 1 . .
    C C9 0.3124(7) 0.9517(6) 0.2334(5) 0.0589(13) Uani d . 1 . .
    H H9 0.2073 0.8798 0.2822 0.071 Uiso calc R 1 . .
    C C10 0.2797(8) 1.1122(7) 0.1834(5) 0.0677(15) Uani d . 1 . .
    H H10 0.1525 1.1489 0.1997 0.081 Uiso calc R 1 . .
    C C11 0.4334(8) 1.2195(6) 0.1095(5) 0.0650(15) Uani d . 1 . .
    H H11 0.4104 1.3281 0.0747 0.078 Uiso calc R 1 . .
    C C12 0.6225(7) 1.1646(5) 0.0873(5) 0.0558(12) Uani d . 1 A .
    C C13 0.6580(7) 1.0035(5) 0.1379(5) 0.0539(12) Uani d . 1 . .
    H H13 0.7856 0.9676 0.1228 0.065 Uiso calc R 1 . .
    C C14 0.7854(9) 1.2793(6) 0.0089(6) 0.0711(16) Uani d . 1 . .
    N N1 0.5264(5) 0.7276(4) 0.2631(4) 0.0506(10) Uani d . 1 . .
    O O1 0.3968(4) 0.4333(4) 0.3267(4) 0.0603(10) Uani d . 1 . .
    H H1 0.405(9) 0.543(8) 0.297(6) 0.09(2) Uiso d . 1 . .
    O O2 1.0773(4) 0.2313(4) 0.4650(4) 0.0630(10) Uani d . 1 . .
    H H2 1.1482 0.3081 0.4575 0.094 Uiso calc R 1 . .
    F F1A 0.9366(14) 1.2094(11) -0.0622(10) 0.1040(13) Uani d P 0.488(5) A 1
    F F2A 0.8727(14) 1.3390(11) 0.0824(9) 0.1040(13) Uani d P 0.488(5) A 1
    F F3A 0.7488(14) 1.4075(12) -0.0793(10) 0.1040(13) Uani d P 0.488(5) A 1
    F F1B 0.9660(13) 1.2261(10) 0.0118(10) 0.1040(13) Uani d P 0.512(5) A 2
    F F2B 0.7781(13) 1.4179(10) 0.0474(9) 0.1040(13) Uani d P 0.512(5) A 2
    F F3B 0.7846(14) 1.3397(11) -0.1146(10) 0.1040(13) Uani d P 0.512(5) A 2
loop_
    _atom_site_aniso_label
    _atom_site_aniso_U_11
    _atom_site_aniso_U_22
    _atom_site_aniso_U_33
    _atom_site_aniso_U_12
    _atom_site_aniso_U_13
    _atom_site_aniso_U_23
    C1 0.042(2) 0.038(2) 0.055(3) -0.0027(17) -0.0144(19) -0.0047(18)
    C2 0.038(2) 0.043(2) 0.052(2) 0.0029(17) -0.0122(18) -0.0050(19)
    C3 0.047(2) 0.034(2) 0.062(3) 0.0019(17) -0.012(2) -0.0048(19)
    C4 0.045(2) 0.042(2) 0.068(3) -0.0042(19) -0.017(2) -0.009(2)
    C5 0.035(2) 0.042(2) 0.053(2) 0.0005(17) -0.0104(18) -0.0088(18)
    C6 0.039(2) 0.037(2) 0.051(2) 0.0042(16) -0.0117(18) -0.0098(17)
    C7 0.053(2) 0.038(2) 0.050(2) 0.0008(18) -0.015(2) -0.0083(18)
    C8 0.055(3) 0.044(2) 0.054(3) 0.013(2) -0.021(2) -0.009(2)
    C9 0.058(3) 0.060(3) 0.058(3) 0.016(2) -0.020(2) -0.013(2)
    C10 0.059(3) 0.070(3) 0.072(3) 0.027(3) -0.020(3) -0.019(3)
    C11 0.080(4) 0.050(3) 0.065(3) 0.029(3) -0.026(3) -0.015(2)
    C12 0.071(3) 0.041(2) 0.057(3) 0.013(2) -0.026(2) -0.010(2)
    C13 0.052(2) 0.046(2) 0.060(3) 0.014(2) -0.014(2) -0.011(2)
    C14 0.084(4) 0.045(3) 0.076(4) 0.015(3) -0.025(3) -0.001(3)
    N1 0.051(2) 0.042(2) 0.056(2) 0.0084(16) -0.0164(17) -0.0072(16)
    O1 0.0447(17) 0.0469(19) 0.086(2) 0.0006(14) -0.0290(16) -0.0024(17)
    O2 0.0441(17) 0.0491(19) 0.091(3) 0.0037(14) -0.0281(17) -0.0018(17)
    F1A 0.109(3) 0.078(3) 0.103(3) -0.015(2) -0.019(2) 0.002(2)
    F2A 0.109(3) 0.078(3) 0.103(3) -0.015(2) -0.019(2) 0.002(2)
    F3A 0.109(3) 0.078(3) 0.103(3) -0.015(2) -0.019(2) 0.002(2)
    F1B 0.109(3) 0.078(3) 0.103(3) -0.015(2) -0.019(2) 0.002(2)
    F2B 0.109(3) 0.078(3) 0.103(3) -0.015(2) -0.019(2) 0.002(2)
    F3B 0.109(3) 0.078(3) 0.103(3) -0.015(2) -0.019(2) 0.002(2)
_geom_special_details
;
All e.s.d.'s (except the e.s.d. in the dihedral angle between two l.s. planes)
are estimated using the full covariance matrix. The cell e.s.d.'s are taken
into account individually in the estimation of e.s.d.'s in distances, angles
and torsion angles; correlations between e.s.d.'s in cell parameters are only
used when they are defined by crystal symmetry. An approximate (isotropic)
treatment of cell e.s.d.'s is used for estimating e.s.d.'s involving l.s.
planes.
;
loop_
    _geom_bond_atom_site_label_1
    _geom_bond_atom_site_label_2
    _geom_bond_site_symmetry_2
    _geom_bond_distance
    _geom_bond_publ_flag
    C1 C2 . 1.374(6) ?
    C1 C6 . 1.400(6) ?
    C1 H6 . 0.9300 ?
    C2 O2 . 1.378(5) ?
    C2 C3 . 1.388(6) ?
    C3 C4 . 1.382(6) ?
    C3 H3 . 0.9300 ?
    C4 C5 . 1.386(6) ?
    C4 H4 . 0.9300 ?
    C5 O1 . 1.365(5) ?
    C5 C6 . 1.399(6) ?
    C6 C7 . 1.448(6) ?
    C7 N1 . 1.281(6) ?
    C7 H7 . 0.9300 ?
    C8 C13 . 1.382(7) ?
    C8 C9 . 1.395(6) ?
    C8 N1 . 1.421(5) ?
    C9 C10 . 1.370(7) ?
    C9 H9 . 0.9300 ?
    C10 C11 . 1.376(8) ?
    C10 H10 . 0.9300 ?
    C11 C12 . 1.383(7) ?
    C11 H11 . 0.9300 ?
    C12 C13 . 1.381(6) ?
    C12 C14 . 1.463(8) ?
    C13 H13 . 0.9300 ?
    C14 F3B . 1.319(11) ?
    C14 F3A . 1.321(11) ?
    C14 F1B . 1.348(11) ?
    C14 F2A . 1.357(12) ?
    C14 F2B . 1.365(11) ?
    C14 F1A . 1.369(11) ?
    O1 H1 . 0.91(7) ?
    O2 H2 . 0.8200 ?
loop_
    _geom_angle_atom_site_label_1
    _geom_angle_atom_site_label_2
    _geom_angle_atom_site_label_3
    _geom_angle_site_symmetry_1
    _geom_angle_site_symmetry_3
    _geom_angle
    _geom_angle_publ_flag
    C2 C1 C6 . . 120.9(4) ?
    C2 C1 H6 . . 119.6 ?
    C6 C1 H6 . . 119.6 ?
    C1 C2 O2 . . 122.8(4) ?
    C1 C2 C3 . . 119.5(4) ?
    O2 C2 C3 . . 117.7(4) ?
    C4 C3 C2 . . 120.6(4) ?
    C4 C3 H3 . . 119.7 ?
    C2 C3 H3 . . 119.7 ?
    C3 C4 C5 . . 120.1(4) ?
    C3 C4 H4 . . 120.0 ?
    C5 C4 H4 . . 120.0 ?
    O1 C5 C4 . . 118.9(4) ?
    O1 C5 C6 . . 121.2(4) ?
    C4 C5 C6 . . 119.9(4) ?
    C5 C6 C1 . . 119.0(4) ?
    C5 C6 C7 . . 120.9(4) ?
    C1 C6 C7 . . 120.1(4) ?
    N1 C7 C6 . . 121.8(4) ?
    N1 C7 H7 . . 119.1 ?
    C6 C7 H7 . . 119.1 ?
    C13 C8 C9 . . 119.5(4) ?
    C13 C8 N1 . . 123.1(4) ?
    C9 C8 N1 . . 117.3(4) ?
    C10 C9 C8 . . 120.1(5) ?
    C10 C9 H9 . . 119.9 ?
    C8 C9 H9 . . 119.9 ?
    C9 C10 C11 . . 120.6(5) ?
    C9 C10 H10 . . 119.7 ?
    C11 C10 H10 . . 119.7 ?
    C10 C11 C12 . . 119.4(4) ?
    C10 C11 H11 . . 120.3 ?
    C12 C11 H11 . . 120.3 ?
    C13 C12 C11 . . 120.7(5) ?
    C13 C12 C14 . . 120.1(4) ?
    C11 C12 C14 . . 119.2(4) ?
    C12 C13 C8 . . 119.7(4) ?
    C12 C13 H13 . . 120.2 ?
    C8 C13 H13 . . 120.2 ?
    F3B C14 F1B . . 108.3(7) ?
    F3A C14 F1B . . 124.5(7) ?
    F3B C14 F2A . . 129.6(7) ?
    F3A C14 F2A . . 105.4(7) ?
    F1B C14 F2A . . 64.3(6) ?
    F3B C14 F2B . . 100.7(6) ?
    F3A C14 F2B . . 67.7(6) ?
    F1B C14 F2B . . 103.3(7) ?
    F3B C14 F1A . . 74.1(7) ?
    F3A C14 F1A . . 103.5(7) ?
    F2A C14 F1A . . 102.9(7) ?
    F2B C14 F1A . . 131.6(7) ?
    F3B C14 C12 . . 113.9(7) ?
    F3A C14 C12 . . 117.6(6) ?
    F1B C14 C12 . . 116.0(5) ?
    F2A C14 C12 . . 113.3(6) ?
    F2B C14 C12 . . 113.1(6) ?
    F1A C14 C12 . . 112.7(6) ?
    C7 N1 C8 . . 121.3(4) ?
    C5 O1 H1 . . 106(4) ?
    C2 O2 H2 . . 109.5 ?
loop_
    _geom_torsion_atom_site_label_1
    _geom_torsion_atom_site_label_2
    _geom_torsion_atom_site_label_3
    _geom_torsion_atom_site_label_4
    _geom_torsion_site_symmetry_1
    _geom_torsion_site_symmetry_2
    _geom_torsion_site_symmetry_3
    _geom_torsion_site_symmetry_4
    _geom_torsion
    _geom_torsion_publ_flag
    C6 C1 C2 O2 . . . . -178.4(4) ?
    C6 C1 C2 C3 . . . . 0.5(7) ?
    C1 C2 C3 C4 . . . . -1.2(7) ?
    O2 C2 C3 C4 . . . . 177.7(4) ?
    C2 C3 C4 C5 . . . . 0.8(7) ?
    C3 C4 C5 O1 . . . . 179.8(4) ?
    C3 C4 C5 C6 . . . . 0.4(7) ?
    O1 C5 C6 C1 . . . . 179.5(4) ?
    C4 C5 C6 C1 . . . . -1.2(6) ?
    O1 C5 C6 C7 . . . . 0.2(7) ?
    C4 C5 C6 C7 . . . . 179.5(4) ?
    C2 C1 C6 C5 . . . . 0.7(6) ?
    C2 C1 C6 C7 . . . . -180.0(4) ?
    C5 C6 C7 N1 . . . . -3.9(7) ?
    C1 C6 C7 N1 . . . . 176.8(4) ?
    C13 C8 C9 C10 . . . . -0.4(8) ?
    N1 C8 C9 C10 . . . . -178.5(5) ?
    C8 C9 C10 C11 . . . . 1.0(8) ?
    C9 C10 C11 C12 . . . . -0.9(9) ?
    C10 C11 C12 C13 . . . . 0.3(8) ?
    C10 C11 C12 C14 . . . . -179.8(6) ?
    C11 C12 C13 C8 . . . . 0.2(8) ?
    C14 C12 C13 C8 . . . . -179.7(5) ?
    C9 C8 C13 C12 . . . . -0.2(7) ?
    N1 C8 C13 C12 . . . . 177.8(5) ?
    C13 C12 C14 F3B . . . . 114.4(7) ?
    C11 C12 C14 F3B . . . . -65.5(8) ?
    C13 C12 C14 F3A . . . . 152.7(7) ?
    C11 C12 C14 F3A . . . . -27.2(10) ?
    C13 C12 C14 F1B . . . . -12.3(10) ?
    C11 C12 C14 F1B . . . . 167.8(7) ?
    C13 C12 C14 F2A . . . . -83.9(8) ?
    C11 C12 C14 F2A . . . . 96.2(7) ?
    C13 C12 C14 F2B . . . . -131.4(7) ?
    C11 C12 C14 F2B . . . . 48.7(8) ?
    C13 C12 C14 F1A . . . . 32.4(9) ?
    C11 C12 C14 F1A . . . . -147.5(7) ?
    C6 C7 N1 C8 . . . . -176.4(4) ?
    C13 C8 N1 C7 . . . . 34.0(7) ?
    C9 C8 N1 C7 . . . . -147.9(5) ?
loop_
    _geom_hbond_atom_site_label_D
    _geom_hbond_atom_site_label_H
    _geom_hbond_atom_site_label_A
    _geom_hbond_site_symmetry_A
    _geom_hbond_distance_DH
    _geom_hbond_distance_HA
    _geom_hbond_distance_DA
    _geom_hbond_angle_DHA
    O2 H2 O1 1_655 0.82 2.07 2.735(5) 138.3
    O1 H1 N1 . 0.91(7) 1.74(7) 2.569(5) 151(6)
data_global
_journal_date_recd_electronic     2009-10-08
_journal_date_accepted     2009-10-12
_journal_name_full     'Acta Crystallographica, Section E'
_journal_year     2009
_journal_volume     65
_journal_issue     11
_journal_page_first     o2754
_journal_page_last     o2754
_journal_paper_category     QO
_journal_coeditor_code     XU2631
_publ_contact_author
;
'\,Sahin, Zarife Sibel'
Department of Physics
Ondokuz May\?is University
TR-55139
Samsun
Turkey
;
_publ_contact_author_email     'sgul@omu.edu.tr'
_publ_section_title
;
(<i>E</i>)-2-[3-(Trifluoromethyl)phenyliminomethyl]benzene-1,4-diol
;
loop_
    _publ_author_name
    _publ_author_address
    '\,Sahin, Zarife Sibel'
;
Department of Physics
Faculty of Arts and Sciences
Ondokuz May\?is University
Kurupelit
TR-55139 Samsun
Turkey
;
    'G\"um\"u\;s, S\"umeyye'
;
Department of Chemistry
Art and Science Faculty
Ondokuz May\?is University
TR-55139 Samsun
Turkey
;
    'Macit, Mustafa'
;
Department of Chemistry
Art and Science Faculty
Ondokuz May\?is University
TR-55139 Samsun
Turkey
;
    'I\;s\?ik, \;Samil'
;
Department of Physics
Faculty of Arts and Sciences
Ondokuz May\?is University
Kurupelit
TR-55139 Samsun
Turkey
;
