# Supplementary material for: (E)-2-[3-(Trifluoro­meth­yl)phenyl­imino­meth­yl]benzene-1,4-diol
Source: Acta Crystallogr Sect E Struct Rep Online. 2009 Oct 17;65(Pt 11):o2754. doi: 10.1107/S1600536809041610 (PMC2971128; doi:10.1107/S1600536809041610)
Supplement: Supplementary file 2 [file e-65-o2754-Isup2.hkl]

#
# h,k,l, Fc-squared, Fo-squared, sigma(Fo-squared) and status flag
#
data_I
_shelx_title ' samsg11 in P -1'
_shelx_refln_list_code          4
_shelx_F_calc_maximum      124.15
_exptl_crystal_F_000       288.00
_reflns_d_resolution_high  0.7969
 
loop_
 _symmetry_equiv_pos_as_xyz
 'x, y, z'
 '-x, -y, -z'
 
_cell_length_a     7.1019
_cell_length_b     8.5910
_cell_length_c    11.0412
_cell_angle_alpha  73.862
_cell_angle_beta   74.133
_cell_angle_gamma  87.431
 
_shelx_F_squared_multiplier     1.000
 
loop_
 _refln_index_h
 _refln_index_k
 _refln_index_l
 _refln_F_squared_calc
 _refln_F_squared_meas
 _refln_F_squared_sigma
 _refln_observed_status
   1   0   0      973.13      992.21      7.49 o
   2   0   0       59.75       37.87      2.76 o
   3   0   0        3.30        4.65      1.92 o
   4   0   0        1.99        8.73      1.86 o
   5   0   0       24.24       25.44      1.97 o
   6   0   0       62.45       57.26      1.86 o
   7   0   0        3.63        4.48      1.71 o
   8   0   0        1.01        1.14      2.08 o
  -8   1   0        0.21        0.71      3.09 o
  -7   1   0        0.09        1.78      1.95 o
  -6   1   0        0.02        2.80      1.71 o
  -5   1   0       14.91       17.25      1.92 o
  -4   1   0      131.15      112.39      2.90 o
  -3   1   0      178.70       99.15      2.22 o
  -2   1   0      283.23      337.09      7.28 o
  -1   1   0     1888.77     1915.38      8.00 o
   0   1   0      350.57      324.24     11.77 o
   1   1   0      550.28      601.25     27.15 o
   2   1   0      524.42      553.35      7.30 o
   3   1   0        9.57       21.59      3.38 o
   4   1   0        0.00        4.92      1.87 o
   5   1   0        6.83        5.59      1.90 o
   6   1   0      139.69      140.83      2.26 o
   7   1   0       72.27       65.69      2.18 o
   8   1   0        0.11        0.10      1.78 o
  -8   2   0        0.98        1.74      2.54 o
  -7   2   0       21.46       22.46      2.02 o
  -6   2   0        0.28        1.84      1.74 o
  -5   2   0       16.03       13.98      1.93 o
  -4   2   0       33.26       32.32      2.07 o
  -3   2   0       56.01       62.83      1.93 o
  -2   2   0        3.02       13.17      2.08 o
  -1   2   0       62.00       91.55      3.52 o
   0   2   0     1387.99     1337.49     60.88 o
   1   2   0      871.19      815.96     11.25 o
   2   2   0     2994.61     3064.10     77.45 o
   3   2   0      258.72      272.05      3.54 o
   4   2   0        5.47        8.82      2.85 o
   5   2   0       48.85       42.06      2.04 o
   6   2   0      109.12      111.63      1.68 o
   7   2   0       34.17       33.50      1.89 o
   8   2   0        2.28        2.07      2.08 o
  -8   3   0        0.01        1.01      1.74 o
  -7   3   0       31.86       19.53      1.94 o
  -6   3   0      132.22      146.67      2.13 o
  -5   3   0       32.34       31.90      2.15 o
  -4   3   0        0.11        3.33      1.63 o
  -3   3   0       13.37        3.18      2.04 o
  -2   3   0      171.08      121.77      2.70 o
  -1   3   0       52.43       62.06      3.06 o
   0   3   0       48.60       66.58      4.16 o
   1   3   0       52.31       39.08      2.37 o
   2   3   0        9.37        9.10      2.35 o
   3   3   0       28.88       26.31      1.78 o
   4   3   0       12.22       16.83      1.89 o
   5   3   0        0.00        2.08      1.49 o
   6   3   0        3.33        4.45      1.45 o
   7   3   0        3.98        6.98      1.56 o
   8   3   0       20.62       22.66      1.79 o
  -8   4   0        4.02        6.63      2.05 o
  -7   4   0        3.37       -0.27      2.09 o
  -6   4   0        3.19        3.66      1.81 o
  -5   4   0       14.32        9.05      2.10 o
  -4   4   0       34.21       39.76      4.13 o
  -3   4   0        2.21        2.49      2.01 o
  -2   4   0       56.87       83.05      2.44 o
  -1   4   0      204.77      315.65      2.89 o
   0   4   0      237.75      270.36      7.60 o
   1   4   0       19.56       22.95      2.10 o
   2   4   0      155.99      135.24      4.20 o
   3   4   0      151.30      141.89      2.48 o
   4   4   0       10.42       12.90      1.78 o
   5   4   0       29.71       24.39      1.57 o
   6   4   0        0.03        1.81      1.52 o
   7   4   0        3.13        4.66      1.73 o
  -7   5   0        1.09        0.45      1.90 o
  -6   5   0        2.08        2.04      2.59 o
  -5   5   0      244.36      233.80      2.57 o
  -4   5   0      260.83      246.34      8.87 o
  -3   5   0      185.41      155.63      2.30 o
  -2   5   0        1.40        3.35      2.14 o
  -1   5   0        0.48        6.24      2.24 o
   0   5   0       56.11       68.80      2.21 o
   1   5   0        1.45        0.55      1.89 o
   2   5   0       36.31       38.73      2.28 o
   3   5   0        0.23       -1.09      1.71 o
   4   5   0        1.60        3.90      1.77 o
   5   5   0       30.48       21.95      1.71 o
   6   5   0       41.54       32.09      1.80 o
   7   5   0        0.21        1.02      1.55 o
  -7   6   0        5.32        7.81      2.27 o
  -6   6   0       22.41       19.27      1.82 o
  -5   6   0        0.55        3.92      2.08 o
  -4   6   0        3.42        4.70      1.86 o
  -3   6   0      101.86      114.03      2.43 o
  -2   6   0        0.72        3.45      2.23 o
  -1   6   0        7.28       19.03      1.93 o
   0   6   0       29.31       65.32      2.48 o
   1   6   0       37.53       28.73      2.35 o
   2   6   0      512.99      491.60     28.43 o
   3   6   0       21.59       24.35      3.59 o
   4   6   0        8.26        9.99      1.75 o
   5   6   0        0.09       -0.99      1.66 o
   6   6   0       14.19       10.45      1.68 o
  -6   7   0        3.46        8.46      2.24 o
  -5   7   0        0.07       -1.50      1.91 o
  -4   7   0       15.70       15.01      1.93 o
  -3   7   0        7.39       13.49      2.71 o
  -2   7   0       36.83       36.99      1.98 o
  -1   7   0       49.44       27.49      1.87 o
   0   7   0        4.79        9.30      2.02 o
   1   7   0        0.75        3.77      2.05 o
   2   7   0       11.80        8.31      2.66 o
   3   7   0        5.12        9.34      1.93 o
   4   7   0        0.00        2.85      2.21 o
   5   7   0        0.41        2.87      1.89 o
   6   7   0        0.00       -1.26      1.90 o
  -5   8   0       20.81       18.92      2.03 o
  -4   8   0        1.92        4.32      2.12 o
  -3   8   0        0.67        2.86      1.93 o
  -2   8   0       16.26       10.16      2.02 o
  -1   8   0       76.26       72.15      2.63 o
   0   8   0        0.27        2.59      1.83 o
   1   8   0       10.31       17.11      1.83 o
   2   8   0        1.59        5.12      1.94 o
   3   8   0        3.38        4.74      1.79 o
   4   8   0       16.07       13.61      3.29 o
   5   8   0        0.04        3.49      2.03 o
  -4   9   0        7.83        5.36      1.86 o
  -3   9   0        0.15        0.93      1.78 o
  -2   9   0       35.45       31.19      1.89 o
  -1   9   0        0.23       -1.39      2.04 o
   0   9   0        3.41        0.81      2.39 o
   1   9   0        0.11       -4.10      2.24 o
   2   9   0        0.02       -2.67      1.97 o
   3   9   0        5.23        5.01      2.25 o
  -2  10   0        0.39        1.14      2.19 o
  -1  10   0        4.46        6.07      2.22 o
   0  10   0        2.76        9.63      2.08 o
   1  10   0       23.37       24.25      2.86 o
   0 -10   1        1.10        4.73      2.10 o
   1 -10   1        0.09        1.00      1.93 o
  -3  -9   1        0.38        3.07      3.40 o
  -2  -9   1        0.03        1.09      2.27 o
  -1  -9   1        2.04        3.58      2.27 o
   0  -9   1        0.04        2.21      2.00 o
   1  -9   1        2.79        1.36      1.80 o
   2  -9   1        0.37        2.62      2.01 o
   3  -9   1        4.75        3.44      1.68 o
   4  -9   1       20.33       24.20      1.91 o
  -4  -8   1        2.19        7.00      2.04 o
  -3  -8   1        4.53        3.43      2.66 o
  -2  -8   1        4.14        3.15      1.79 o
  -1  -8   1        0.01        1.14      1.94 o
   0  -8   1        2.07        4.45      1.84 o
   1  -8   1        0.00        2.63      1.81 o
   2  -8   1        3.80        1.82      1.99 o
   3  -8   1        6.97       10.78      2.23 o
   4  -8   1        6.55        7.19      1.93 o
   5  -8   1        3.57        6.52      2.22 o
  -5  -7   1        0.52        1.07      1.72 o
  -4  -7   1        0.03       -1.14      1.94 o
  -3  -7   1        1.96        5.06      2.13 o
  -2  -7   1      112.90      125.97      9.02 o
  -1  -7   1       16.42       22.54      1.87 o
   0  -7   1        1.55        3.82      2.05 o
   1  -7   1        1.40        2.23      2.08 o
   2  -7   1       67.50       50.09      2.06 o
   3  -7   1       12.20       10.70      1.98 o
   4  -7   1        6.58       13.05      2.47 o
   5  -7   1        6.84        9.35      2.17 o
   6  -7   1        4.38        8.69      2.24 o
  -6  -6   1        2.58        1.86      1.72 o
  -5  -6   1        8.55        4.98      1.89 o
  -4  -6   1        6.38        4.91      1.69 o
  -3  -6   1        4.39        4.69      2.34 o
  -2  -6   1      705.57      667.87     49.48 o
  -1  -6   1      262.32      271.04     10.81 o
   0  -6   1       10.60        2.23      2.56 o
   1  -6   1        0.47       -0.01      2.12 o
   2  -6   1        7.10        5.63      1.84 o
   3  -6   1       43.71       45.59      2.07 o
   4  -6   1       82.83      105.93      2.03 o
   5  -6   1        0.54        0.26      2.11 o
   6  -6   1        5.11        6.27      1.94 o
   7  -6   1        2.90        4.38      2.34 o
  -7  -5   1        1.24        1.61      1.88 o
  -6  -5   1        0.09        2.23      1.74 o
  -5  -5   1        7.23        4.93      1.77 o
  -4  -5   1        0.16       -0.79      1.82 o
  -3  -5   1       24.41       26.54      1.71 o
  -2  -5   1        5.68        6.19      2.12 o
  -1  -5   1       69.20       74.13      2.97 o
   0  -5   1       35.04       41.45      1.98 o
   1  -5   1        6.21        3.20      2.10 o
   2  -5   1        6.03       17.63      2.18 o
   3  -5   1       44.49       41.33      2.48 o
   4  -5   1      115.08      116.69      2.49 o
   5  -5   1       47.95       57.88      2.20 o
   6  -5   1        0.03        2.50      2.26 o
   7  -5   1        2.41        5.23      2.56 o
  -7  -4   1        0.73        2.10      1.78 o
  -6  -4   1        1.78        3.41      1.58 o
  -5  -4   1        0.64        2.88      1.71 o
  -4  -4   1        9.60       11.76      1.86 o
  -3  -4   1        0.00        5.21      1.73 o
  -2  -4   1       21.92       20.24      2.05 o
  -1  -4   1       15.81       16.83      1.83 o
   0  -4   1     1370.14     1322.43     41.43 o
   1  -4   1      397.42      514.25     15.05 o
   2  -4   1        2.24       -1.34      2.37 o
   3  -4   1        0.19        2.14      2.09 o
   4  -4   1      278.56      299.46      2.73 o
   5  -4   1       35.76       55.91      2.22 o
   6  -4   1        4.41        9.45      4.22 o
   7  -4   1        0.08        1.15      1.81 o
   8  -4   1        0.06        0.84      2.23 o
  -7  -3   1        2.41        3.30      1.55 o
  -6  -3   1        0.08        2.17      1.60 o
  -5  -3   1        2.05        1.45      1.52 o
  -4  -3   1       54.53       49.06      1.97 o
  -3  -3   1      409.49      402.81      9.68 o
  -2  -3   1      571.89      633.01      6.31 o
  -1  -3   1        1.88        3.12      1.87 o
   0  -3   1      446.27      417.75     14.00 o
   1  -3   1        0.59        1.65      2.53 o
   2  -3   1        6.37        1.63      2.28 o
   3  -3   1       40.70       63.42      2.33 o
   4  -3   1       44.22       49.88      2.24 o
   5  -3   1       29.04       37.24      2.06 o
   6  -3   1       15.46        6.37      1.76 o
   7  -3   1       23.65       26.89      1.95 o
   8  -3   1        1.38        3.52      2.15 o
  -8  -2   1        1.69        2.96      2.28 o
  -7  -2   1       18.60       16.98      1.89 o
  -6  -2   1        3.25        2.07      1.55 o
  -5  -2   1       15.17        9.31      1.44 o
  -4  -2   1       38.65       46.06      2.19 o
  -3  -2   1      844.57      943.72     24.23 o
  -2  -2   1     1175.92     1086.67     25.73 o
  -1  -2   1      259.21      248.12      6.07 o
   0  -2   1       46.68       46.23      2.72 o
   1  -2   1      554.81      510.77      4.90 o
   2  -2   1       48.03       70.03      3.01 o
   3  -2   1      201.95      232.90      6.55 o
   4  -2   1        0.28        0.41      2.00 o
   5  -2   1       20.31       36.47      4.57 o
   6  -2   1        1.53        3.14      1.74 o
   7  -2   1       25.76       25.68      1.67 o
   8  -2   1        0.14        3.21      2.20 o
  -8  -1   1        0.02        2.88      2.07 o
  -7  -1   1       55.65       62.50      2.53 o
  -6  -1   1      125.68      129.18      2.39 o
  -5  -1   1       20.23       28.52      1.91 o
  -4  -1   1       14.23        4.73      1.54 o
  -3  -1   1       93.59      129.75      1.92 o
  -2  -1   1     1746.43     1746.06     21.48 o
  -1  -1   1      579.14      596.33      8.56 o
   0  -1   1     1132.99     1037.46     67.55 o
   1  -1   1     1864.01     1837.48      8.34 o
   2  -1   1      217.44      261.10      3.41 o
   3  -1   1      602.36      582.24     10.50 o
   4  -1   1     1839.23     2068.62     14.17 o
   5  -1   1        0.40        1.76      1.92 o
   6  -1   1        9.68       18.51      2.97 o
   7  -1   1        0.30        1.50      1.72 o
   8  -1   1        0.19       -0.32      1.84 o
  -8   0   1       10.81        7.40      1.70 o
  -7   0   1        4.05        5.10      1.43 o
  -6   0   1      101.66      108.57      4.69 o
  -5   0   1       38.55       36.02      1.97 o
  -4   0   1      108.18       86.55      1.93 o
  -3   0   1       44.37       34.28      2.09 o
  -2   0   1      247.87      191.27      3.06 o
  -1   0   1      198.34      194.61      3.25 o
   0   0   1       78.82       68.07      5.09 o
   1   0   1       64.65       75.58      4.82 o
   2   0   1      381.65      348.19      6.13 o
   3   0   1       74.42       77.98      2.45 o
   4   0   1      145.57      138.36      2.19 o
   5   0   1       22.07       23.47      1.91 o
   6   0   1       14.36       19.20      1.88 o
   7   0   1        2.93        5.48      1.97 o
   8   0   1        3.23        4.00      1.85 o
  -8   1   1        0.99        1.15      1.64 o
  -7   1   1        0.19        2.44      2.00 o
  -6   1   1        9.58       15.09      1.93 o
  -5   1   1       54.59       70.34      2.91 o
  -4   1   1        6.05        2.21      1.62 o
  -3   1   1        3.05        0.73      1.55 o
  -2   1   1        3.67        2.78      2.37 o
  -1   1   1      613.06      597.56      4.69 o
   0   1   1      105.05      108.49      4.09 o
   1   1   1      336.34      358.37     21.12 o
   2   1   1      687.56      730.89     11.50 o
   3   1   1      242.73      291.27      3.09 o
   4   1   1       16.73       23.04      2.78 o
   5   1   1      169.95      172.12      3.11 o
   6   1   1      476.84      510.88     12.31 o
   7   1   1        0.06        2.22      2.02 o
   8   1   1        1.52        3.63      2.09 o
  -8   2   1        0.38        0.46      1.94 o
  -7   2   1       19.29       16.42      2.59 o
  -6   2   1        0.09        3.23      1.93 o
  -5   2   1        1.86        0.79      1.75 o
  -4   2   1      280.81      282.06      3.62 o
  -3   2   1      433.07      529.10      6.14 o
  -2   2   1       10.58        2.40      2.29 o
  -1   2   1      824.84      687.39      4.89 o
   0   2   1        5.06        2.91      3.86 o
   1   2   1     1252.37     1165.91     19.25 o
   2   2   1      838.86      857.65     28.23 o
   3   2   1      100.80      106.20      3.46 o
   4   2   1       15.43       19.30      2.04 o
   5   2   1       35.97       28.60      1.98 o
   6   2   1       59.37       61.67      2.62 o
   7   2   1        7.24        8.96      1.65 o
   8   2   1        0.66        2.40      2.14 o
  -8   3   1        0.55        2.07      1.81 o
  -7   3   1       10.63        4.73      2.07 o
  -6   3   1        1.25        0.97      1.73 o
  -5   3   1        0.03        1.55      2.00 o
  -4   3   1       91.87      118.00      3.26 o
  -3   3   1       63.12       33.10      1.84 o
  -2   3   1       13.51       24.01      2.29 o
  -1   3   1       55.58       48.20      3.03 o
   0   3   1       75.32       58.55      3.43 o
   1   3   1      180.07      177.58      3.70 o
   2   3   1     1802.74     1754.30     27.08 o
   3   3   1        0.06        1.40      2.18 o
   4   3   1        4.21        7.39      1.96 o
   5   3   1       17.87       21.82      1.99 o
   6   3   1        4.52        4.42      1.95 o
   7   3   1        9.69        9.68      2.30 o
   8   3   1        0.16        2.89      1.80 o
  -7   4   1        0.00        6.27      1.89 o
  -6   4   1       44.68       52.22      1.95 o
  -5   4   1       43.40       49.80      5.13 o
  -4   4   1       10.53       12.43      2.90 o
  -3   4   1      156.96      157.10      2.15 o
  -2   4   1       34.20       70.26      2.48 o
  -1   4   1     1510.35     1358.92     15.32 o
   0   4   1      397.95      402.44     10.23 o
   1   4   1      174.44      184.54     10.66 o
   2   4   1        8.35        7.31      2.21 o
   3   4   1       92.25       93.62      3.00 o
   4   4   1       21.84       20.67      1.77 o
   5   4   1       14.55       11.91      1.69 o
   6   4   1        0.00        1.14      2.11 o
   7   4   1        0.63        1.73      1.73 o
   8   4   1        0.00        1.89      1.71 o
  -7   5   1        0.32        2.36      2.10 o
  -6   5   1        0.01        5.02      1.63 o
  -5   5   1       74.15       68.39      4.25 o
  -4   5   1       15.47       25.88      2.77 o
  -3   5   1      142.77      103.35      2.33 o
  -2   5   1        6.01       20.37      2.35 o
  -1   5   1        0.00        0.06      2.01 o
   0   5   1       10.92       21.91      2.19 o
   1   5   1        3.23        8.04      2.47 o
   2   5   1        0.00        1.18      2.18 o
   3   5   1        0.57       -2.67      2.72 o
   4   5   1       17.46       21.12      1.83 o
   5   5   1        2.41        2.18      1.79 o
   6   5   1       57.81       63.87      2.74 o
   7   5   1        0.00       -0.65      1.82 o
  -7   6   1        0.19        0.55      1.99 o
  -6   6   1        0.05        3.92      2.07 o
  -5   6   1        4.76        2.74      2.01 o
  -4   6   1      656.69      620.36     13.83 o
  -3   6   1       39.01       48.92      2.06 o
  -2   6   1       16.71       12.95      4.48 o
  -1   6   1        4.13        8.67      2.33 o
   0   6   1        1.15        1.30      2.45 o
   1   6   1      259.43      231.27      8.37 o
   2   6   1       25.43       27.05      2.06 o
   3   6   1       44.20       48.90      2.30 o
   4   6   1        1.89        2.64      1.85 o
   5   6   1        6.97        7.57      1.77 o
   6   6   1        8.67       11.95      1.80 o
   7   6   1        0.30        2.96      1.92 o
  -6   7   1        1.85        3.75      2.96 o
  -5   7   1        2.09       -0.61      2.56 o
  -4   7   1        0.35        1.59      3.37 o
  -3   7   1       20.72       12.76      1.96 o
  -2   7   1       25.60       23.37      2.64 o
  -1   7   1        4.74        1.43      2.24 o
   0   7   1        4.95        9.57      1.97 o
   1   7   1       17.75       20.15      2.20 o
   2   7   1      151.97      159.41      8.26 o
   3   7   1      105.50       97.59      7.56 o
   4   7   1        0.01        2.77      1.70 o
   5   7   1        0.02       -1.73      1.91 o
   6   7   1        1.49        2.74      1.94 o
  -5   8   1        0.34        3.85      1.96 o
  -4   8   1       17.76       17.53      2.16 o
  -3   8   1        4.92        3.15      3.68 o
  -2   8   1       78.78       58.15      3.54 o
  -1   8   1        7.69       13.00      1.95 o
   0   8   1        0.90        1.77      2.25 o
   1   8   1        7.97       12.76      2.25 o
   2   8   1      102.45       89.04     10.79 o
   3   8   1        0.77       -1.22      2.37 o
   4   8   1       26.09       30.49      2.07 o
   5   8   1        0.90        3.09      1.86 o
  -4   9   1        0.56        0.65      2.05 o
  -3   9   1        0.19        2.57      2.02 o
  -2   9   1        5.09        3.82      1.85 o
  -1   9   1        0.01        1.37      1.90 o
   0   9   1        1.50        2.43      7.06 o
   1   9   1        2.31        5.21      2.24 o
   2   9   1        2.25        1.06      1.99 o
   3   9   1        0.95        1.72      2.18 o
   4   9   1       30.75       24.90      2.03 o
  -2  10   1        3.53        6.68      2.00 o
  -1  10   1        0.19        4.49      3.18 o
   0  10   1        0.00        0.19      2.01 o
   1  10   1       19.07       25.99      2.10 o
   2  10   1        1.66        1.65      2.41 o
  -2  -9   2        5.38        7.17      2.05 o
  -1  -9   2        5.41        7.56      1.81 o
   0  -9   2        0.03        3.57      1.93 o
   1  -9   2       10.77       14.13      2.02 o
   2  -9   2       11.51        9.86      1.78 o
   3  -9   2        0.10        2.50      1.83 o
  -4  -8   2       30.53       26.77      2.70 o
  -3  -8   2        6.27       -0.57      3.74 o
  -2  -8   2        0.71        3.13      2.16 o
  -1  -8   2        3.74        6.52      2.86 o
   0  -8   2        0.97        1.88      1.89 o
   1  -8   2        0.93        2.81      1.75 o
   2  -8   2        8.66       17.82      3.69 o
   3  -8   2        0.78        5.96      1.79 o
   4  -8   2        0.00        0.64      1.80 o
   5  -8   2       10.74       11.22      3.15 o
  -5  -7   2        0.13        0.95      1.94 o
  -4  -7   2        4.27        3.66      2.01 o
  -3  -7   2        7.18        4.03      1.78 o
  -2  -7   2       41.09       37.11      2.47 o
  -1  -7   2       47.30       48.00      2.92 o
   0  -7   2        0.00        0.80      1.79 o
   1  -7   2        1.02        1.54      2.39 o
   2  -7   2      225.35      220.84     11.07 o
   3  -7   2        2.30        4.91      1.74 o
   4  -7   2       12.81        9.05      3.62 o
   5  -7   2        0.05        0.35      2.80 o
   6  -7   2        0.33       -0.06      2.31 o
  -6  -6   2        5.23        4.30      1.78 o
  -5  -6   2        0.08        2.73      1.84 o
  -4  -6   2        2.81        2.16      2.05 o
  -3  -6   2      132.56      120.86      5.49 o
  -2  -6   2       62.66       58.84      2.54 o
  -1  -6   2       64.78       68.15      4.50 o
   0  -6   2        2.99       11.04      2.03 o
   1  -6   2        0.02        1.29      1.95 o
   2  -6   2        6.77        6.16      2.16 o
   3  -6   2        0.00        6.81      1.92 o
   4  -6   2        2.36        6.56      1.92 o
   5  -6   2        0.23        3.00      3.51 o
   6  -6   2        1.39        7.02      2.18 o
   7  -6   2        0.02        0.77      1.85 o
  -6  -5   2        7.47        6.27      1.84 o
  -5  -5   2       11.35        8.69      1.90 o
  -4  -5   2        2.14        0.67      1.59 o
  -3  -5   2        0.74        1.51      1.75 o
  -2  -5   2        0.20        1.19      1.60 o
  -1  -5   2      117.18      115.93      6.19 o
   0  -5   2       18.62       24.14      2.19 o
   1  -5   2       17.54       12.61      2.00 o
   2  -5   2        0.21        0.42      2.14 o
   3  -5   2       76.50       55.84      2.33 o
   4  -5   2     1134.69     1086.20      4.07 o
   5  -5   2       77.59       96.73      2.33 o
   6  -5   2        1.36        1.46      2.06 o
   7  -5   2        0.32        0.61      1.87 o
  -7  -4   2        0.02        3.43      1.66 o
  -6  -4   2       37.41       33.33      2.20 o
  -5  -4   2        1.78        2.08      1.59 o
  -4  -4   2        7.49       11.93      1.50 o
  -3  -4   2       71.51       55.36      2.42 o
  -2  -4   2      120.29      124.45      8.72 o
  -1  -4   2       13.04       15.00      1.93 o
   0  -4   2      427.39      383.57     12.99 o
   1  -4   2      243.75      253.68     14.40 o
   2  -4   2        2.82        5.59      1.98 o
   3  -4   2       34.46       26.63      2.21 o
   4  -4   2       16.81        6.16      3.34 o
   5  -4   2        3.08        2.55      2.03 o
   6  -4   2        2.38        5.27      2.78 o
   7  -4   2        0.08        1.23      1.85 o
   8  -4   2        0.71        2.85      2.17 o
  -7  -3   2        6.11        6.62      1.68 o
  -6  -3   2        1.53        2.24      1.57 o
  -5  -3   2        1.15        1.86      1.52 o
  -4  -3   2        4.75        6.76      1.58 o
  -3  -3   2        0.00        2.39      1.81 o
  -2  -3   2       73.12       79.46      2.87 o
  -1  -3   2      171.72      161.42      7.10 o
   0  -3   2      335.70      318.21     16.33 o
   1  -3   2      778.26      781.83     31.02 o
   2  -3   2       43.75       47.07      2.72 o
   3  -3   2       44.39       44.40      2.70 o
   4  -3   2        5.48        1.90      2.17 o
   5  -3   2        9.83        7.93      1.80 o
   6  -3   2       37.67       18.20      1.99 o
   7  -3   2        3.63        6.74      1.84 o
   8  -3   2        0.31       -1.84      2.15 o
  -7  -2   2       11.76       10.20      3.74 o
  -6  -2   2       11.46        8.33      1.90 o
  -5  -2   2        9.18       10.09      1.72 o
  -4  -2   2       13.95        8.40      2.07 o
  -3  -2   2      160.25      180.97      3.31 o
  -2  -2   2       93.33      107.48      1.79 o
  -1  -2   2     2003.22     1902.27     61.31 o
   0  -2   2      466.02      361.84     19.94 o
   1  -2   2       53.29       45.69      3.07 o
   2  -2   2      419.28      446.63      3.93 o
   3  -2   2       12.23       11.52      2.17 o
   4  -2   2       46.15       65.69      2.24 o
   5  -2   2        9.79        3.70      1.96 o
   6  -2   2       27.89       20.52      2.00 o
   7  -2   2       34.56       35.94      1.86 o
   8  -2   2        1.16       -0.46      1.83 o
  -8  -1   2        0.07        1.37      1.72 o
  -7  -1   2        0.57        0.69      1.52 o
  -6  -1   2       59.46       66.26      2.41 o
  -5  -1   2       38.70       40.78      2.04 o
  -4  -1   2      139.41      111.42      2.04 o
  -3  -1   2       31.56       42.87      1.75 o
  -2  -1   2       10.73       10.91      1.80 o
  -1  -1   2        7.92        7.78      2.12 o
   0  -1   2      830.45      783.99     49.79 o
   1  -1   2     1272.69     1198.34      6.72 o
   2  -1   2       59.93       63.81      3.19 o
   3  -1   2      239.37      251.59      4.25 o
   4  -1   2       43.19       48.93      2.14 o
   5  -1   2        0.00        0.13      1.91 o
   6  -1   2        3.53        7.81      1.90 o
   7  -1   2       22.97       14.34      1.97 o
   8  -1   2        0.61        3.85      2.23 o
  -8   0   2        0.50        1.65      1.71 o
  -7   0   2       15.39       16.16      1.60 o
  -6   0   2      184.96      190.64      4.91 o
  -5   0   2      225.19      221.70      1.95 o
  -4   0   2       15.86       16.03      1.65 o
  -3   0   2       71.30       53.11      1.72 o
  -2   0   2        0.09        3.62      1.67 o
  -1   0   2     7914.63     7538.48    152.89 o
   0   0   2      188.06      158.13     11.49 o
   1   0   2      877.11      826.69      8.74 o
   2   0   2       31.98       38.26      3.38 o
   3   0   2        0.50        2.76      2.26 o
   4   0   2       10.62       11.25      1.95 o
   5   0   2       13.99        7.50      1.82 o
   6   0   2        1.04        1.11      1.89 o
   7   0   2       19.70       24.65      2.01 o
   8   0   2        0.90        2.28      2.09 o
  -8   1   2        3.04        1.25      1.71 o
  -7   1   2        6.05        8.33      1.74 o
  -6   1   2       19.36       24.10      1.54 o
  -5   1   2       20.37       20.28      1.66 o
  -4   1   2       52.76       79.34      2.02 o
  -3   1   2        3.98        0.56      1.59 o
  -2   1   2      369.37      340.25      2.68 o
  -1   1   2     1606.03     1532.33      8.02 o
   0   1   2       96.83      110.74      3.62 o
   2   1   2      202.88      200.08      4.11 o
   3   1   2       19.47       15.82      2.07 o
   4   1   2       40.85       41.57      2.02 o
   5   1   2       92.36      100.44      2.08 o
   6   1   2      185.65      176.45      2.45 o
   7   1   2        0.16        4.18      1.97 o
   8   1   2        7.30        3.42      2.11 o
  -8   2   2        3.69        2.49      1.50 o
  -7   2   2        0.07        7.04      1.68 o
  -6   2   2       12.60       11.47      1.93 o
  -5   2   2       22.43       28.29      1.92 o
  -4   2   2      294.55      300.50      3.17 o
  -3   2   2      351.38      439.49      9.64 o
  -2   2   2      268.41      211.14      3.96 o
  -1   2   2       47.38       46.31      2.43 o
   0   2   2     4070.49     3699.75    114.97 o
   1   2   2      117.58      118.99      5.19 o
   2   2   2      447.77      500.53     18.12 o
   3   2   2       23.61       35.43      3.04 o
   4   2   2        5.91        7.63      2.11 o
   5   2   2        4.79        6.45      1.90 o
   6   2   2      321.42      332.95      2.80 o
   7   2   2        6.95        7.39      2.06 o
   8   2   2        1.04        1.78      1.89 o
  -7   3   2       25.93       28.86      1.79 o
  -6   3   2        0.56       -0.74      1.70 o
  -5   3   2        9.42       12.21      1.69 o
  -4   3   2       14.03        8.73      2.67 o
  -3   3   2       67.02       45.56      1.97 o
  -2   3   2       11.71        7.15      1.77 o
  -1   3   2      612.69      697.24      4.51 o
   0   3   2        0.29        0.19      3.01 o
   1   3   2       34.14       19.94      3.12 o
   2   3   2       93.30      123.00      4.90 o
   3   3   2      373.87      433.24     25.66 o
   4   3   2       12.17        9.17      1.93 o
   5   3   2        3.06        0.99      1.91 o
   6   3   2        2.40        4.14      1.96 o
   7   3   2        0.73        2.31      2.04 o
   8   3   2        9.22        5.22      2.12 o
  -7   4   2       19.08       14.16      1.93 o
  -6   4   2        0.00        1.11      1.93 o
  -5   4   2        9.67       11.13      1.71 o
  -4   4   2        0.30        3.27      1.84 o
  -3   4   2       12.02       16.71      3.09 o
  -2   4   2        4.18       12.53      1.90 o
  -1   4   2      183.83      233.96      2.89 o
   0   4   2        6.47        7.80      2.80 o
   1   4   2       58.26       41.07      2.83 o
   2   4   2      183.37      196.35      3.06 o
   3   4   2       12.75        5.22      2.19 o
   4   4   2       26.78       40.61      2.12 o
   5   4   2        0.00        0.27      1.99 o
   6   4   2        5.25        5.46      1.96 o
   7   4   2        0.58        1.44      1.58 o
   8   4   2       24.36       23.17      1.87 o
  -7   5   2        0.02        5.22      1.97 o
  -6   5   2        0.42        3.38      1.77 o
  -5   5   2       12.73        6.08      2.00 o
  -4   5   2       45.07       40.16      2.13 o
  -3   5   2       36.21       22.03      1.90 o
  -2   5   2       28.64       21.32      2.63 o
  -1   5   2       32.37       38.48      2.48 o
   0   5   2      819.07      873.86      6.19 o
   1   5   2        5.84        6.29      2.58 o
   2   5   2        6.97        6.49      2.22 o
   3   5   2       16.07       12.11      2.67 o
   4   5   2        5.57        8.11      1.86 o
   5   5   2       44.07       34.33      2.19 o
   6   5   2        0.59        1.23      1.68 o
   7   5   2        0.37        2.01      1.78 o
  -6   6   2        3.57        8.68      2.89 o
  -5   6   2       34.76       26.52      2.01 o
  -4   6   2       64.61       70.62      4.55 o
  -3   6   2       25.85       15.48      2.70 o
  -2   6   2        0.70        1.48      2.32 o
  -1   6   2        1.87       10.64      2.41 o
   0   6   2        3.65       -1.84      2.53 o
   1   6   2      365.06      378.34     16.71 o
   2   6   2        0.03        0.94      1.91 o
   3   6   2        5.28        8.37      2.08 o
   4   6   2        2.57        1.60      1.94 o
   5   6   2        1.73        2.40      1.85 o
   6   6   2        0.52        2.13      1.76 o
   7   6   2        0.01       -0.75      1.87 o
  -6   7   2        8.02        2.61      3.36 o
  -5   7   2        0.01        5.18      1.87 o
  -4   7   2       17.77       11.53      2.06 o
  -3   7   2       29.45       39.85      2.59 o
  -2   7   2        0.36        1.38      2.05 o
  -1   7   2        1.32        2.23      2.06 o
   0   7   2       16.63       11.95      2.11 o
   1   7   2      191.29      199.56     12.31 o
   2   7   2      434.78      454.78     34.17 o
   3   7   2        0.01        3.11      2.05 o
   4   7   2        3.75        4.25      1.97 o
   5   7   2        2.50        1.35      1.89 o
   6   7   2        7.32        3.76      2.39 o
  -5   8   2        0.01        1.67      1.99 o
  -4   8   2        0.40        0.09      1.91 o
  -3   8   2        3.28        3.38      2.13 o
  -2   8   2       50.40       51.61      2.08 o
  -1   8   2        2.30        3.29      2.03 o
   0   8   2        0.57        0.10      2.22 o
   1   8   2        7.25        9.70      2.22 o
   2   8   2       38.22       50.27      4.85 o
   3   8   2        7.61       10.57      2.24 o
   4   8   2        0.00        2.47      2.01 o
   5   8   2        0.05        0.65      2.00 o
  -4   9   2        1.81        0.28      4.36 o
  -3   9   2        1.87        6.21      1.82 o
  -2   9   2        8.59        7.58      1.89 o
  -1   9   2        5.55       10.87      2.22 o
   0   9   2        6.03        6.66      2.17 o
   1   9   2        0.02        1.45      1.95 o
   2   9   2        6.81        5.07      2.01 o
   3   9   2        1.61        5.07      2.30 o
   4   9   2        0.50        1.83      1.93 o
  -2  10   2        0.10        2.11      2.32 o
  -1  10   2        5.78        4.36      2.23 o
   0  10   2        0.90        1.07      2.25 o
   1  10   2        3.54        4.19      2.27 o
   2  10   2        0.05        3.10      3.69 o
   3  10   2        0.44       -0.84      2.32 o
  -1  -9   3       13.44       12.58      1.91 o
   0  -9   3        4.61        4.14      1.73 o
   1  -9   3        2.86        3.06      1.99 o
   2  -9   3        2.17        3.43      1.85 o
   3  -9   3        0.01        3.91      1.70 o
  -3  -8   3        7.42        4.53      1.74 o
  -2  -8   3        0.00        2.53      2.19 o
  -1  -8   3        3.71        1.68      1.80 o
   0  -8   3        1.29        4.59      1.90 o
   1  -8   3        1.16       -0.60      1.75 o
   2  -8   3       19.05        5.54      1.83 o
   3  -8   3        3.22        3.07      1.96 o
   4  -8   3       28.88       24.39      2.11 o
   5  -8   3        0.08        1.30      1.81 o
  -4  -7   3       12.93       11.21      1.95 o
  -3  -7   3        8.44        5.97      1.92 o
  -2  -7   3       22.82       29.00      2.14 o
  -1  -7   3       29.28       32.89      4.19 o
   0  -7   3       15.71       16.19      1.69 o
   1  -7   3      106.34       74.48      2.66 o
   2  -7   3       30.30       36.27      3.18 o
   3  -7   3        7.31       15.09      1.76 o
   4  -7   3        0.24        3.72      1.74 o
   5  -7   3       25.50       25.42      2.24 o
   6  -7   3        1.69        1.93      2.02 o
  -5  -6   3        0.08        2.23      1.86 o
  -4  -6   3        0.19        3.58      1.87 o
  -3  -6   3       86.64       79.76      6.58 o
  -2  -6   3       28.60       27.13      2.24 o
  -1  -6   3       22.70       20.68      2.19 o
   0  -6   3       15.14       14.66      1.74 o
   1  -6   3        2.80        7.86      1.89 o
   2  -6   3        0.14        0.35      1.88 o
   3  -6   3        0.03        8.30      1.99 o
   4  -6   3        4.80        2.26      2.48 o
   5  -6   3       10.63        7.52      1.92 o
   6  -6   3        0.54        2.87      1.95 o
   7  -6   3       12.71       10.40      3.08 o
  -6  -5   3        7.56        4.61      1.90 o
  -5  -5   3        2.02        3.37      1.81 o
  -4  -5   3       29.09       26.24      1.83 o
  -3  -5   3       12.08        8.51      1.56 o
  -2  -5   3      455.44      438.01     41.84 o
  -1  -5   3        2.19        2.69      1.57 o
   0  -5   3       37.10       40.99      2.07 o
   1  -5   3       11.59       11.72      1.99 o
   2  -5   3       43.25       25.12      2.03 o
   3  -5   3       51.52       35.93      3.16 o
   4  -5   3       33.28       52.13      2.34 o
   5  -5   3       31.08       55.32      2.26 o
   6  -5   3        2.81        6.37      2.08 o
   7  -5   3       10.40       12.44      2.24 o
  -6  -4   3       16.92       16.28      1.71 o
  -5  -4   3       13.74       10.40      1.76 o
  -4  -4   3        0.00        2.98      1.57 o
  -3  -4   3        5.16        4.97      1.98 o
  -2  -4   3        7.13        9.53      2.05 o
  -1  -4   3        2.16        7.24      2.35 o
   0  -4   3       15.19       11.16      1.83 o
   1  -4   3       49.09       53.66      2.35 o
   2  -4   3        0.62        6.16      2.64 o
   3  -4   3        6.14        4.12      3.27 o
   4  -4   3      442.72      558.47     15.53 o
   5  -4   3      213.14      164.44      2.44 o
   6  -4   3       12.08        6.13      2.39 o
   7  -4   3        5.74        4.75      1.83 o
   8  -4   3        0.15        0.76      2.22 o
  -7  -3   3        0.14        1.60      1.60 o
  -6  -3   3        0.01        2.23      1.51 o
  -5  -3   3        0.00        3.24      1.47 o
  -4  -3   3       15.71       12.72      2.28 o
  -3  -3   3      249.96      249.58     11.79 o
  -2  -3   3       58.13       54.46      1.96 o
  -1  -3   3       11.67       18.58      1.75 o
   0  -3   3      191.56      198.08      8.68 o
   1  -3   3       20.31       42.93      2.39 o
   2  -3   3       12.73       15.07      2.77 o
   3  -3   3      120.76      110.31      5.65 o
   4  -3   3      116.58       98.92      2.43 o
   5  -3   3        0.23        0.32      2.01 o
   6  -3   3       68.25       99.06      2.04 o
   7  -3   3        0.68        6.84      2.45 o
   8  -3   3        0.27       -0.44      2.14 o
  -7  -2   3        8.37        8.74      1.66 o
  -6  -2   3        0.10        0.09      2.10 o
  -5  -2   3        0.39        0.42      3.58 o
  -4  -2   3        9.34        9.45      1.67 o
  -3  -2   3        3.04        2.78      1.61 o
  -2  -2   3       50.61       46.24      1.58 o
  -1  -2   3      194.99      181.12      8.62 o
   0  -2   3      103.01      130.38      5.97 o
   1  -2   3       65.89       52.45      4.55 o
   2  -2   3        8.32        3.58      2.75 o
   3  -2   3        2.40        3.58      2.46 o
   4  -2   3        7.78       11.71      2.13 o
   5  -2   3       31.56       15.54      2.08 o
   6  -2   3      172.22      189.33      2.52 o
   7  -2   3       24.56       26.38      2.08 o
   8  -2   3        2.97        2.10      2.17 o
  -7  -1   3       23.89       20.40      1.75 o
  -6  -1   3       13.90       11.94      1.57 o
  -5  -1   3       26.19       29.78      1.46 o
  -4  -1   3       14.14        9.42      1.43 o
  -3  -1   3       29.17       32.28      1.63 o
  -2  -1   3     1597.30     1598.12     48.11 o
  -1  -1   3        0.07        3.04      1.76 o
   0  -1   3       33.36       26.33      2.24 o
   1  -1   3       23.14       31.72      2.87 o
   2  -1   3       20.87        5.81      3.02 o
   3  -1   3     1406.85     1515.75     21.58 o
   4  -1   3        1.28        2.03      2.02 o
   5  -1   3       94.19      107.50      2.21 o
   6  -1   3        0.02        2.76      1.94 o
   7  -1   3        8.10       15.29      2.05 o
   8  -1   3        0.66       -1.69      2.22 o
  -7   0   3       48.45       43.69      1.65 o
  -6   0   3        6.10        4.99      1.55 o
  -5   0   3       81.00       82.39      1.54 o
  -4   0   3       10.12        8.15      1.58 o
  -3   0   3        0.53        1.96      1.47 o
  -2   0   3       16.47       25.99      1.44 o
  -1   0   3      961.28      996.19     24.83 o
   0   0   3      422.41      402.71     25.34 o
   1   0   3      552.25      482.03     12.23 o
   2   0   3        5.87        7.26      3.77 o
   3   0   3       52.08       75.83      3.07 o
   4   0   3        5.75        1.67      1.91 o
   5   0   3        3.22        8.64      1.99 o
   6   0   3        0.13       -0.99      1.98 o
   7   0   3        0.01        0.63      2.05 o
   8   0   3        0.75        1.26      2.06 o
  -7   1   3        0.33        0.49      1.69 o
  -6   1   3        1.98        2.44      1.41 o
  -5   1   3        1.09       -0.45      1.38 o
  -4   1   3        6.52        6.78      1.44 o
  -3   1   3       10.71        9.34      1.64 o
  -2   1   3        4.85        0.37      1.69 o
  -1   1   3      292.74      349.45      3.59 o
   0   1   3    15412.09    13464.16   1034.10 o
   1   1   3     4995.30     3785.30     16.02 o
   2   1   3      154.71      190.11      5.22 o
   3   1   3       22.72       23.35      2.42 o
   4   1   3      191.01      219.93      2.98 o
   5   1   3      128.64      146.69      3.35 o
   6   1   3       65.55       88.48      2.13 o
   7   1   3        4.53        8.92      1.99 o
   8   1   3        0.00        0.88      2.12 o
  -7   2   3        0.22       -0.54      1.51 o
  -6   2   3        1.47        1.62      1.38 o
  -5   2   3       23.39       27.89      1.44 o
  -4   2   3      236.89      269.08      1.97 o
  -3   2   3       70.69       79.18      1.81 o
  -2   2   3      288.03      230.16      2.33 o
  -1   2   3        3.64        5.51      2.08 o
   0   2   3       17.93        9.52      2.52 o
   1   2   3     1766.03     1661.25     82.61 o
   2   2   3        0.04        2.02      3.38 o
   3   2   3        0.79        0.90      3.48 o
   4   2   3        5.17        9.66      2.11 o
   5   2   3       30.50       39.52      2.35 o
   6   2   3      131.36      154.35      2.51 o
   7   2   3       69.64       75.68      2.27 o
   8   2   3        2.46        2.02      2.14 o
  -7   3   3        9.71       11.43      1.75 o
  -6   3   3        0.50        1.48      1.40 o
  -5   3   3        2.69        3.73      1.33 o
  -4   3   3        0.01        1.81      1.47 o
  -3   3   3       17.05       20.76      1.49 o
  -2   3   3        0.03        2.46      1.60 o
  -1   3   3       18.15       15.53      2.07 o
   0   3   3       96.61       98.54      3.68 o
   1   3   3      525.59      411.82     25.25 o
   2   3   3      349.38      440.77      9.98 o
   3   3   3       66.09       62.73      2.46 o
   4   3   3       43.99       34.74      2.29 o
   5   3   3        0.97        0.59      2.02 o
   6   3   3      181.34      190.39     14.99 o
   7   3   3        0.02        3.99      2.04 o
   8   3   3        7.50        8.28      2.11 o
  -7   4   3       12.99       15.53      1.55 o
  -6   4   3       27.15       18.17      1.57 o
  -5   4   3       58.80       59.90      1.70 o
  -4   4   3       22.23       20.28      1.60 o
  -3   4   3       15.44       18.99      2.01 o
  -2   4   3       15.46       10.26      1.65 o
  -1   4   3        7.02        8.57      2.03 o
   0   4   3       27.03       24.45      2.74 o
   1   4   3        7.04       14.39      2.64 o
   2   4   3      382.31      413.75     12.75 o
   3   4   3      186.40      150.60      5.14 o
   4   4   3       21.02       35.72      2.20 o
   5   4   3        4.93        6.52      2.20 o
   6   4   3        4.99        3.29      3.62 o
   7   4   3        3.02        6.28      2.03 o
   8   4   3       34.30       29.33      2.30 o
  -7   5   3        0.04        2.15      1.69 o
  -6   5   3       11.43        6.01      1.58 o
  -5   5   3       43.00       57.11      1.86 o
  -4   5   3       13.95       20.89      1.82 o
  -3   5   3        0.07        1.27      1.99 o
  -2   5   3       25.07       25.51      2.24 o
  -1   5   3       66.90       73.96      2.98 o
   0   5   3       89.67       96.65      2.73 o
   1   5   3       15.43       16.08      2.55 o
   2   5   3       12.74       10.84      2.38 o
   3   5   3       13.60       26.65      2.01 o
   4   5   3        6.23        6.90      2.12 o
   5   5   3       36.12       33.68      2.24 o
   6   5   3        0.56        1.77      2.14 o
   7   5   3        3.73        4.13      1.73 o
  -6   6   3        0.36        2.32      2.10 o
  -5   6   3      130.10      135.14      2.13 o
  -4   6   3       29.84       30.80      2.38 o
  -3   6   3      151.10      141.71      2.25 o
  -2   6   3       48.97       50.76      2.30 o
  -1   6   3       13.80       25.33      2.34 o
   0   6   3        4.12        2.20      2.42 o
   1   6   3       85.58       78.52      2.98 o
   2   6   3        1.10        3.36      2.56 o
   3   6   3       42.36       45.48      2.41 o
   4   6   3       12.87       11.08      1.90 o
   5   6   3       56.33       50.68      3.78 o
   6   6   3       13.92       12.23      1.95 o
   7   6   3        1.27        0.11      1.88 o
  -6   7   3        8.72        7.98      1.69 o
  -5   7   3       17.93       12.33      1.81 o
  -4   7   3        2.54       -0.18      2.06 o
  -3   7   3      140.56      146.60      4.59 o
  -2   7   3        8.85        8.94      1.82 o
  -1   7   3        0.59        0.19      2.15 o
   0   7   3        0.06       -1.36      2.03 o
   1   7   3       43.30       31.86      2.41 o
   2   7   3      261.79      274.16     20.72 o
   3   7   3       27.66       33.56      4.45 o
   4   7   3        5.54        8.81      1.99 o
   5   7   3        1.08        3.62      1.86 o
   6   7   3        1.77        3.27      1.90 o
  -5   8   3        5.62        5.42      1.85 o
  -4   8   3        3.57        5.53      1.82 o
  -3   8   3        1.75        1.58      2.31 o
  -2   8   3       17.91       17.73      2.53 o
  -1   8   3        4.19        6.73      2.16 o
   0   8   3       17.79       28.94      2.06 o
   1   8   3        2.28        4.45      2.23 o
   2   8   3       11.62        9.43      2.27 o
   3   8   3       28.66       27.98      4.06 o
   4   8   3        0.00       -0.10      2.47 o
   5   8   3        0.35        2.41      1.97 o
   6   8   3        0.41        3.16      2.05 o
  -4   9   3        1.62        1.70      1.86 o
  -3   9   3        0.66        1.31      1.68 o
  -2   9   3        1.33        1.52      1.87 o
  -1   9   3       20.75       16.54      1.97 o
   0   9   3        9.94        6.39      2.59 o
   1   9   3        0.00        2.71      2.55 o
   2   9   3        0.24        4.90      2.24 o
   3   9   3        9.54        9.04      2.27 o
   4   9   3        7.54       10.72      3.29 o
   5   9   3        0.01        2.03      2.17 o
  -2  10   3        9.32        7.15      2.30 o
  -1  10   3        2.51        2.73      2.23 o
   0  10   3        0.34        2.18      1.79 o
   1  10   3        0.26        0.93      3.28 o
   2  10   3        0.09        0.14      2.25 o
   3  10   3        1.48        1.91      2.32 o
   1  -9   4        5.03        7.06      1.90 o
  -2  -8   4        3.94        4.99      2.21 o
  -1  -8   4        1.25        0.44      1.95 o
   0  -8   4        0.64        2.57      2.12 o
   1  -8   4        3.48        4.19      1.68 o
   2  -8   4        0.77        1.47      1.84 o
   3  -8   4        8.17        7.03      1.98 o
   4  -8   4       21.68       25.29      2.03 o
  -4  -7   4        2.53        4.31      1.98 o
  -3  -7   4        0.91        0.94      1.90 o
  -2  -7   4        2.57        2.88      1.77 o
  -1  -7   4        0.80        1.93      2.18 o
   0  -7   4        0.02        1.47      1.67 o
   1  -7   4       16.95       25.94      1.86 o
   2  -7   4        1.22        1.29      1.66 o
   3  -7   4       18.14       10.55      1.94 o
   4  -7   4        3.10        2.75      1.72 o
   5  -7   4        0.01       -1.26      1.78 o
  -5  -6   4        0.19        3.38      1.92 o
  -4  -6   4        2.21        3.24      1.61 o
  -3  -6   4        2.44        1.97      2.13 o
  -2  -6   4       42.77       47.33      5.95 o
  -1  -6   4        4.18        4.22      1.51 o
   0  -6   4       51.65       45.12      2.75 o
   1  -6   4        6.54       12.73      1.94 o
   2  -6   4       43.05       49.95      2.12 o
   3  -6   4        4.04        5.32      1.94 o
   4  -6   4       10.73       16.46      3.35 o
   5  -6   4        7.24        5.25      2.19 o
   6  -6   4        0.79        0.97      1.96 o
  -5  -5   4        0.05       -0.24      1.82 o
  -4  -5   4        5.94        5.72      1.69 o
  -3  -5   4        8.13       11.78      1.84 o
  -2  -5   4      213.32      222.38     12.61 o
  -1  -5   4      273.36      273.63     13.89 o
   0  -5   4       56.45       63.98      2.00 o
   1  -5   4       13.70       12.04      2.11 o
   2  -5   4        4.72       16.78      3.38 o
   3  -5   4      195.83      237.18      5.81 o
   4  -5   4       25.14       20.38      2.21 o
   5  -5   4        1.78       11.26      1.72 o
   6  -5   4        0.55        1.85      2.11 o
   7  -5   4        0.79        3.71      4.13 o
  -6  -4   4        2.20        3.65      1.88 o
  -5  -4   4        1.47        5.50      1.76 o
  -4  -4   4       25.80       21.97      1.62 o
  -3  -4   4        5.06        4.37      1.76 o
  -2  -4   4        0.66        0.59      1.56 o
  -1  -4   4      159.47      136.81      4.97 o
   0  -4   4        3.97        2.81      1.59 o
   1  -4   4       30.86       24.00      2.26 o
   2  -4   4       21.37       19.04      2.28 o
   3  -4   4      146.18      122.32      2.21 o
   4  -4   4       46.40       83.47      3.35 o
   5  -4   4       14.48       31.44      3.42 o
   6  -4   4        1.06        5.16      2.14 o
   7  -4   4        0.02        1.61      2.22 o
  -6  -3   4        2.10        1.06      1.49 o
  -5  -3   4        2.42        1.72      1.83 o
  -4  -3   4        3.70        1.61      1.61 o
  -3  -3   4        0.31        6.70      1.64 o
  -2  -3   4       10.25       14.38      1.40 o
  -1  -3   4      102.32       83.67      4.96 o
   0  -3   4      442.75      395.18     12.77 o
   1  -3   4       47.13       68.07      4.20 o
   2  -3   4      188.93      198.49      6.01 o
   3  -3   4        3.09        7.49      2.47 o
   4  -3   4      257.24      298.84      7.63 o
   5  -3   4        0.53        2.64      2.12 o
   6  -3   4       11.82        4.78      2.08 o
   7  -3   4        0.48       -0.15      5.85 o
   8  -3   4        0.00        1.91      2.24 o
  -7  -2   4        0.41        2.69      2.10 o
  -6  -2   4        0.07        3.33      1.91 o
  -5  -2   4        1.86        4.18      2.25 o
  -4  -2   4        5.52        7.99      1.47 o
  -3  -2   4       35.23       31.33      1.77 o
  -2  -2   4        1.94        2.44      1.82 o
  -1  -2   4       17.18       13.57      1.58 o
   0  -2   4      532.65      406.46     15.08 o
   1  -2   4      478.03      413.48     23.19 o
   2  -2   4        9.72        2.67      2.27 o
   3  -2   4       29.63       43.79      2.62 o
   4  -2   4        2.19        3.45      2.12 o
   5  -2   4        0.00        5.73      2.08 o
   6  -2   4       61.73       43.85      2.19 o
   7  -2   4        6.13        4.01      2.06 o
   8  -2   4        1.19        2.21      2.16 o
  -7  -1   4       33.95       34.54      2.98 o
  -6  -1   4        2.10        3.94      1.61 o
  -5  -1   4        0.25        0.78      1.48 o
  -4  -1   4        0.41        2.52      1.66 o
  -3  -1   4      238.33      267.64      3.18 o
  -2  -1   4       75.86       73.46      3.82 o
  -1  -1   4      273.79      316.79     12.13 o
   0  -1   4        2.25        2.84      2.39 o
   1  -1   4       22.02       10.83      2.47 o
   2  -1   4        0.02        4.46      2.90 o
   3  -1   4      149.07      159.02      4.25 o
   4  -1   4        0.92        3.23      2.23 o
   5  -1   4       12.96       14.07      2.05 o
   6  -1   4        3.79        3.53      1.94 o
   7  -1   4        4.59        0.09      2.60 o
   8  -1   4        2.60        2.11      2.08 o
  -7   0   4       33.86       29.70      1.63 o
  -6   0   4       52.33       58.54      1.69 o
  -5   0   4        4.57        2.21      1.39 o
  -4   0   4       13.19       23.56      1.65 o
  -3   0   4        7.18       12.82      1.58 o
  -2   0   4       30.08       43.90      1.40 o
  -1   0   4       21.10       15.79      1.63 o
   0   0   4      228.02      295.84     16.11 o
   1   0   4      427.25      353.79     19.33 o
   2   0   4       50.38       58.64      3.59 o
   3   0   4      237.47      193.45      5.91 o
   4   0   4      763.70      943.77      8.30 o
   5   0   4       81.60       79.48      2.48 o
   6   0   4        0.40        2.52      2.05 o
   7   0   4        0.12        0.97      1.96 o
   8   0   4        0.45       -0.83      2.23 o
  -7   1   4        3.37        3.74      1.61 o
  -6   1   4       31.97       36.89      1.74 o
  -5   1   4       35.35       43.11      1.68 o
  -4   1   4        1.50        4.50      1.58 o
  -3   1   4       18.02       22.67      1.74 o
  -2   1   4        0.30        1.74      1.72 o
  -1   1   4      575.18      594.50     11.95 o
   0   1   4     1674.93     1551.58     91.57 o
   1   1   4      195.22      156.14     11.72 o
   2   1   4      221.87      238.42      7.43 o
   3   1   4       23.75       35.51      3.18 o
   4   1   4       17.40       21.40      2.34 o
   5   1   4      212.19      178.51      5.35 o
   6   1   4       10.94        6.11      2.22 o
   7   1   4        2.65        2.05      1.95 o
   8   1   4        0.52        0.56      2.05 o
  -7   2   4        3.25        2.08      1.61 o
  -6   2   4        0.26        5.22      1.48 o
  -5   2   4       12.28        9.49      1.39 o
  -4   2   4        0.67        2.95      1.58 o
  -3   2   4        0.89        0.10      1.55 o
  -2   2   4      108.45      107.39      1.86 o
  -1   2   4      136.50       98.12      1.94 o
   0   2   4      152.96       98.25      4.61 o
   1   2   4       31.42       44.12      3.40 o
   3   2   4       99.41      128.58      6.23 o
   4   2   4       29.73       36.89      2.62 o
   5   2   4      358.40      343.94      4.13 o
   6   2   4      186.09      209.44      8.63 o
   7   2   4       18.13       22.79      2.19 o
   8   2   4        0.01        2.12      2.27 o
  -7   3   4        6.45        6.14      1.63 o
  -6   3   4        0.01        1.03      1.40 o
  -5   3   4        0.43        2.68      1.57 o
  -4   3   4       16.26       16.03      1.63 o
  -3   3   4        5.93        4.57      1.57 o
  -2   3   4       83.33      108.83      1.93 o
  -1   3   4       62.88       69.02      2.17 o
   0   3   4      236.20      259.89     10.12 o
   1   3   4        0.53        5.05      2.88 o
   2   3   4      496.32      429.22      7.60 o
   3   3   4       41.80       42.50      3.08 o
   4   3   4       26.87       22.21      2.74 o
   5   3   4        4.89        8.58      2.28 o
   6   3   4       39.14       28.79      2.92 o
   7   3   4       35.97       31.26      2.33 o
   8   3   4        0.51        0.12      2.24 o
  -7   4   4        0.25        2.46      1.54 o
  -6   4   4        3.73        3.52      1.65 o
  -5   4   4        5.45        5.82      1.39 o
  -4   4   4       11.24        8.27      2.00 o
  -3   4   4       20.22       26.03      1.58 o
  -2   4   4        1.22        6.47      1.72 o
  -1   4   4       27.61       40.13      2.06 o
   0   4   4       74.60       57.24      3.60 o
   1   4   4        7.74       14.37      2.41 o
   2   4   4      137.89      140.29      3.41 o
   3   4   4       23.23       14.32      2.99 o
   4   4   4        2.14        6.39      2.42 o
   5   4   4       20.47       19.48      2.17 o
   6   4   4        7.62        6.52      2.29 o
   7   4   4        0.91        1.50      2.16 o
   8   4   4        5.25        5.22      2.15 o
  -6   5   4       10.05        9.62      1.60 o
  -5   5   4       11.67        6.41      1.70 o
  -4   5   4        0.11        1.30      1.41 o
  -3   5   4        0.87        2.42      1.66 o
  -2   5   4        1.64        7.80      1.87 o
  -1   5   4      484.04      510.15      3.09 o
   0   5   4      136.44      153.60      2.82 o
   1   5   4      300.07      302.97      3.68 o
   2   5   4       37.73       28.80      2.64 o
   3   5   4        1.57        0.73      2.65 o
   4   5   4       19.49       16.05      2.32 o
   5   5   4       38.52       30.24      2.44 o
   6   5   4        0.55        2.67      2.13 o
   7   5   4        0.74        2.20      2.24 o
   8   5   4        0.90        1.36      2.60 o
  -6   6   4        1.68        1.03      1.95 o
  -5   6   4       67.52       60.80      4.42 o
  -4   6   4       19.62       23.07      1.74 o
  -3   6   4       46.76       43.67      1.82 o
  -2   6   4       73.14       83.54      3.01 o
  -1   6   4        6.10       -0.36      2.12 o
   0   6   4      104.73       84.77      2.49 o
   1   6   4        1.10        2.07      2.31 o
   2   6   4        1.96        4.77      3.10 o
   3   6   4       15.59       25.47      2.34 o
   4   6   4        0.33        2.64      2.04 o
   5   6   4        1.46       -0.46      1.74 o
   6   6   4       41.67       40.20      2.15 o
   7   6   4        0.80        1.01      1.87 o
  -5   7   4        0.42        3.97      1.64 o
  -4   7   4       81.56       69.62      5.56 o
  -3   7   4       36.26       36.77      2.23 o
  -2   7   4       16.60       11.95      1.68 o
  -1   7   4        4.23       16.54      2.14 o
   0   7   4        8.78       17.47      2.27 o
   1   7   4       89.79       61.28      2.52 o
   2   7   4       35.95       38.53      3.50 o
   3   7   4       34.34       42.96      3.13 o
   4   7   4        3.15        4.97      2.14 o
   5   7   4       12.54       11.94      1.97 o
   6   7   4        1.82        2.63      2.09 o
  -5   8   4        1.67        0.86      2.04 o
  -4   8   4        0.43        1.06      1.76 o
  -3   8   4       25.56       29.73      1.84 o
  -2   8   4        0.61        1.87      1.77 o
  -1   8   4        0.60       -0.03      2.06 o
   0   8   4        7.04       18.74      2.23 o
   1   8   4       69.82       56.38      3.19 o
   2   8   4       73.08       86.72      6.35 o
   3   8   4       54.18       48.29      3.05 o
   4   8   4        3.19        5.20      2.90 o
   5   8   4        0.23        1.91      2.11 o
   6   8   4        0.70       -0.08      2.16 o
  -4   9   4        3.00        1.32      1.99 o
  -3   9   4       15.16       18.37      1.91 o
  -2   9   4        5.69        6.55      2.58 o
  -1   9   4        0.32        2.49      1.98 o
   0   9   4        6.92        1.55      2.20 o
   1   9   4        0.39        4.77      2.19 o
   2   9   4       34.85       26.74      5.94 o
   3   9   4        7.65        8.51      4.35 o
   4   9   4       17.83       26.51      3.44 o
   5   9   4        0.17        1.97      2.29 o
  -2  10   4        5.53        2.24      3.16 o
  -1  10   4        1.83       -0.68      1.82 o
   0  10   4        1.41        3.31      2.24 o
   1  10   4        0.23        2.53      2.19 o
   2  10   4        1.28        3.76      2.30 o
   3  10   4        0.01       -0.50      2.33 o
  -1  -8   5        3.13        3.03      1.99 o
   0  -8   5        0.39        1.72      1.71 o
   1  -8   5       15.38        9.94      2.63 o
   2  -8   5        3.94       -0.85      1.88 o
   3  -8   5        8.62       12.52      1.84 o
  -3  -7   5       27.95       24.13      2.05 o
  -2  -7   5        0.65        3.60      1.66 o
  -1  -7   5        0.18        0.28      1.69 o
   0  -7   5        9.51        7.53      1.76 o
   1  -7   5        6.18       -0.12      2.17 o
   2  -7   5        2.85        4.84      1.78 o
   3  -7   5        0.30        4.40      2.11 o
   4  -7   5        5.92        9.10      1.83 o
   5  -7   5        8.23        9.22      1.84 o
  -4  -6   5        2.74        3.90      2.79 o
  -3  -6   5        8.19        6.36      2.21 o
  -2  -6   5       24.16       25.48      1.65 o
  -1  -6   5        0.24        3.18      1.93 o
   0  -6   5       23.47       13.75      1.89 o
   1  -6   5        1.51        4.87      1.95 o
   2  -6   5      129.69      103.69      6.40 o
   3  -6   5       15.97       37.84      2.02 o
   4  -6   5        2.49        4.20      1.90 o
   5  -6   5        0.08        1.14      1.91 o
   6  -6   5        0.00        1.90      2.72 o
  -5  -5   5        2.35        0.21      2.43 o
  -4  -5   5        0.17        3.14      3.43 o
  -3  -5   5      101.92       99.99      6.80 o
  -2  -5   5        5.38        5.15      1.45 o
  -1  -5   5      107.71      108.61      5.72 o
   0  -5   5       84.13       86.60      2.95 o
   1  -5   5        5.84        8.84      1.74 o
   2  -5   5        2.86        1.36      1.84 o
   3  -5   5       97.42       66.07      3.80 o
   4  -5   5        0.00        1.11      1.88 o
   5  -5   5        1.46        2.09      6.49 o
   6  -5   5        0.02        0.99      2.73 o
   7  -5   5        4.43        4.55      2.32 o
  -5  -4   5        0.07        0.77      1.48 o
  -4  -4   5        1.91        4.30      1.74 o
  -3  -4   5       15.57       20.78      2.44 o
  -2  -4   5        1.70        1.94      1.61 o
  -1  -4   5      136.28      125.53     10.78 o
   0  -4   5        4.77        8.59      1.76 o
   1  -4   5        0.66        0.41      1.90 o
   2  -4   5        0.28        7.16      2.12 o
   3  -4   5       97.33       97.71      4.76 o
   4  -4   5      571.75      483.97      8.00 o
   5  -4   5      131.23      157.52      4.18 o
   6  -4   5       21.29       15.83      2.48 o
   7  -4   5        0.83        0.96      2.27 o
  -6  -3   5        3.26        4.48      1.74 o
  -5  -3   5        1.54        4.48      1.67 o
  -4  -3   5        0.46        2.65      1.77 o
  -3  -3   5        5.76        6.16      1.46 o
  -2  -3   5       23.32       19.02      1.57 o
  -1  -3   5       50.45       46.67      2.04 o
   0  -3   5      292.20      329.63     11.34 o
   1  -3   5        7.54        8.20      2.02 o
   2  -3   5      238.95      250.37     11.76 o
   3  -3   5        2.08        5.39      2.15 o
   4  -3   5       27.02       14.82      2.79 o
   5  -3   5      176.87      199.92      9.69 o
   6  -3   5        1.46        1.38      2.06 o
   7  -3   5        0.00        1.96      2.14 o
   8  -3   5        0.20       -1.53      2.28 o
  -6  -2   5        2.00        3.27      1.99 o
  -5  -2   5        0.02        0.05      1.88 o
  -4  -2   5        3.29        5.87      1.40 o
  -3  -2   5       63.60       71.02      3.49 o
  -2  -2   5       24.42       20.86      1.47 o
  -1  -2   5        0.89        2.74      1.68 o
   0  -2   5       19.38       32.57      2.32 o
   1  -2   5      238.27      271.05     15.99 o
   2  -2   5       76.09       52.76      3.05 o
   3  -2   5       36.84       32.80      2.59 o
   4  -2   5        2.08        3.51      2.22 o
   5  -2   5       11.85       19.12      2.52 o
   6  -2   5        8.12        5.53      2.02 o
   7  -2   5        3.92        3.66      2.45 o
   8  -2   5        2.26        3.95      2.22 o
  -6  -1   5        1.77        0.17      1.97 o
  -5  -1   5        0.50        2.17      1.91 o
  -4  -1   5        8.89        7.19      1.70 o
  -3  -1   5       96.01       97.40      9.43 o
  -2  -1   5      172.16      190.82      8.38 o
  -1  -1   5      255.20      213.49      9.44 o
   0  -1   5      167.39      147.75      8.80 o
   1  -1   5        3.00        3.15      2.26 o
   2  -1   5       32.60       23.98      2.28 o
   3  -1   5      156.63      189.01      3.21 o
   4  -1   5        4.72        2.71      2.27 o
   5  -1   5        1.24        4.25      2.39 o
   6  -1   5       59.79       56.85      2.21 o
   7  -1   5       22.33       26.06      2.30 o
   8  -1   5        7.06        4.60      2.19 o
  -7   0   5        2.73        3.95      1.73 o
  -6   0   5       14.74       13.57      1.76 o
  -5   0   5       10.23        6.97      2.02 o
  -4   0   5      104.37      116.83      3.77 o
  -3   0   5        3.00        4.80      1.53 o
  -2   0   5        0.28       -1.18      1.52 o
  -1   0   5       73.71       58.04      2.06 o
   0   0   5       14.85       18.78      1.79 o
   1   0   5       85.03       76.45      3.30 o
   2   0   5       12.01       23.32      2.76 o
   3   0   5       95.78       65.17      3.22 o
   4   0   5       60.94       51.52      2.75 o
   5   0   5        3.77        4.76      2.23 o
   6   0   5       23.48       22.05      2.12 o
   7   0   5        6.47        4.89      2.20 o
   8   0   5        1.22        3.24      2.13 o
  -7   1   5        7.51        6.20      1.70 o
  -6   1   5       21.55       18.83      2.57 o
  -5   1   5       38.27       35.58      2.79 o
  -4   1   5       59.04       69.49      1.76 o
  -3   1   5       20.67       13.83      2.53 o
  -2   1   5       19.30       33.43      1.52 o
  -1   1   5     1015.14      928.21     26.56 o
   0   1   5       77.09       73.68      3.19 o
   1   1   5      542.02      567.94     34.90 o
   2   1   5       13.33        8.31      3.11 o
   3   1   5       78.56       79.42      4.22 o
   4   1   5       53.66       69.86      3.00 o
   5   1   5       64.52       94.46      2.71 o
   6   1   5        0.24        2.03      2.11 o
   7   1   5       14.96       21.05      2.38 o
   8   1   5        0.17       -0.13      2.28 o
  -7   2   5        1.49       -0.43      1.70 o
  -6   2   5        0.13        2.85      1.49 o
  -5   2   5       65.22       81.75      1.97 o
  -4   2   5       23.43       19.78      1.57 o
  -3   2   5        0.14        0.24      1.45 o
  -2   2   5      159.75      142.18      2.62 o
  -1   2   5      465.40      486.41     15.02 o
   0   2   5        2.22        8.55      1.88 o
   1   2   5      220.46      208.85     18.33 o
   2   2   5      235.80      187.28      5.63 o
   4   2   5        0.09        2.06      3.93 o
   5   2   5      117.00      151.63      3.17 o
   6   2   5      173.50      187.22      5.90 o
   7   2   5        3.42        0.52      2.37 o
   8   2   5        0.07        1.78      2.13 o
  -7   3   5        0.35        1.52      1.73 o
  -6   3   5        3.12        4.16      1.70 o
  -5   3   5        8.81        7.55      1.66 o
  -4   3   5       61.98       80.49      3.16 o
  -3   3   5        9.77        3.79      1.65 o
  -2   3   5       37.03       48.08      2.90 o
  -1   3   5      150.71      127.27      3.75 o
   0   3   5       30.75       29.94      2.09 o
   1   3   5      196.57      142.21      7.63 o
   2   3   5      376.01      416.46     17.08 o
   3   3   5      110.27       94.37      5.12 o
   4   3   5       29.25       36.82      3.01 o
   5   3   5        5.03        5.14      2.40 o
   6   3   5      167.62      188.74      9.51 o
   7   3   5        0.28        3.61      2.17 o
   8   3   5        0.44        0.42      2.25 o
  -6   4   5        1.04       -0.31      1.53 o
  -5   4   5        0.42        0.71      1.61 o
  -4   4   5       10.27       10.80      1.40 o
  -3   4   5        7.91        5.40      1.58 o
  -2   4   5       23.76       44.53      3.90 o
  -1   4   5      167.05      149.67      6.60 o
   0   4   5        0.53        1.23      1.90 o
   1   4   5       41.74       67.53      2.87 o
   2   4   5      220.50      251.35     14.22 o
   3   4   5        9.64       21.30      3.10 o
   4   4   5        2.69        2.64      2.58 o
   5   4   5       14.27       14.20      2.78 o
   6   4   5        0.01        1.83      2.35 o
   7   4   5        6.54        8.65      2.43 o
   8   4   5        3.07        5.35      2.35 o
  -6   5   5        1.97        3.19      1.65 o
  -5   5   5        3.20        6.90      1.74 o
  -4   5   5        0.57        3.63      1.55 o
  -3   5   5        0.81        5.31      1.57 o
  -2   5   5        1.23        0.79      2.01 o
  -1   5   5      165.24      182.72      5.42 o
   0   5   5        0.11        3.27      2.12 o
   1   5   5       14.66       19.14      2.61 o
   2   5   5       18.64       23.30      2.61 o
   3   5   5        5.90        4.56      4.42 o
   4   5   5       38.33       44.29      2.71 o
   5   5   5        2.55        6.33      2.58 o
   6   5   5       18.16       18.20      2.84 o
   7   5   5        3.47        3.70      2.45 o
   8   5   5       13.90       11.93      2.68 o
  -6   6   5        8.50        7.18      1.63 o
  -5   6   5        0.56        0.27      1.62 o
  -4   6   5        5.48        4.66      2.52 o
  -3   6   5        1.02        3.02      1.77 o
  -2   6   5        1.65        5.83      1.82 o
  -1   6   5       17.52       38.87      2.19 o
   0   6   5       55.29       45.27      2.30 o
   1   6   5        0.00        1.71      2.29 o
   2   6   5        0.61        2.21      2.74 o
   3   6   5        1.79        3.91      2.66 o
   4   6   5        0.05        1.26      2.60 o
   5   6   5       19.16       18.58      2.45 o
   6   6   5        0.32        2.22      2.46 o
   7   6   5        0.34        0.51      2.53 o
  -5   7   5       15.02       16.93      1.74 o
  -4   7   5       26.02       27.66      1.57 o
  -3   7   5        3.57        5.30      1.66 o
  -2   7   5        3.20       11.43      1.92 o
  -1   7   5        6.28        2.31      2.12 o
   0   7   5        9.08        5.76      3.56 o
   1   7   5      279.00      336.89     11.34 o
   2   7   5        2.89        5.61      2.59 o
   3   7   5        5.83       12.25      3.18 o
   4   7   5        4.15        8.06      2.05 o
   5   7   5        8.28        5.68      2.13 o
   6   7   5        4.80        3.05      2.00 o
   7   7   5        0.99        2.27      1.92 o
  -4   8   5        0.15        1.50      1.77 o
  -3   8   5       29.44       29.18      2.97 o
  -2   8   5       12.57       14.16      2.45 o
  -1   8   5        0.87        3.84      2.12 o
   0   8   5        5.51        2.34      2.14 o
   1   8   5      105.68      118.19      8.75 o
   2   8   5       63.15       70.95      2.45 o
   3   8   5        1.83        4.19      2.53 o
   4   8   5        0.13       -2.42      3.33 o
   5   8   5        1.29        1.53      2.13 o
   6   8   5        0.25        0.54      2.34 o
  -3   9   5        0.00        1.09      1.85 o
  -2   9   5        9.24        7.31      2.53 o
  -1   9   5        0.01        1.13      1.96 o
   0   9   5        0.18        0.46      2.21 o
   1   9   5        4.26        6.74      2.23 o
   2   9   5        0.82        4.98      2.22 o
   3   9   5        7.72        7.60      2.27 o
   4   9   5        0.53        2.26      3.79 o
   5   9   5        0.09        0.62      2.26 o
  -2  10   5        0.46        1.79      2.02 o
  -1  10   5        0.14        1.85      2.85 o
   0  10   5        3.72        5.82      2.25 o
   1  10   5        1.18        2.02      2.25 o
   2  10   5        3.09        2.88      2.41 o
   3  10   5        9.23        3.97      2.34 o
   1  -8   6        0.26        1.95      1.92 o
   2  -8   6        0.03        4.46      2.04 o
  -2  -7   6        0.32        0.82      1.66 o
  -1  -7   6        2.29        3.34      2.13 o
   0  -7   6        0.09        1.64      2.18 o
   1  -7   6        0.97        1.06      1.75 o
   2  -7   6        1.12        1.55      1.80 o
   3  -7   6        2.64        0.71      1.79 o
   4  -7   6       13.35       15.34      1.86 o
  -3  -6   6       13.39       11.98      1.98 o
  -2  -6   6        0.20        0.33      1.53 o
  -1  -6   6        0.25        4.65      1.86 o
   0  -6   6       12.45        9.58      1.73 o
   1  -6   6       44.10       32.79      1.97 o
   2  -6   6       12.03        9.63      3.27 o
   3  -6   6       34.65       46.22      3.50 o
   4  -6   6        1.14        4.05      1.77 o
   5  -6   6        5.23        5.52      1.98 o
   6  -6   6        5.87        8.00      2.61 o
  -4  -5   6        1.80        2.94      1.75 o
  -3  -5   6       61.17       63.42      5.60 o
  -2  -5   6       50.99       51.26      4.04 o
  -1  -5   6        1.96        2.14      3.30 o
   0  -5   6       12.23       18.23      2.06 o
   1  -5   6        0.75        0.12      2.27 o
   2  -5   6       27.25       42.00      2.30 o
   3  -5   6        3.15       11.02      1.99 o
   4  -5   6        1.38        6.87      1.93 o
   5  -5   6        2.97        5.95      1.90 o
   6  -5   6        0.72        2.28      2.27 o
  -5  -4   6        1.37        4.94      2.07 o
  -4  -4   6        3.36        2.21      1.62 o
  -3  -4   6        8.41        8.55      1.60 o
  -2  -4   6       93.37      101.35      5.29 o
  -1  -4   6       19.38       22.32      1.62 o
   0  -4   6        7.19       13.05      1.62 o
   1  -4   6        0.75        4.67      2.57 o
   2  -4   6        2.96        7.58      1.89 o
   3  -4   6       12.60       16.16      2.29 o
   4  -4   6      106.27      144.17      8.80 o
   5  -4   6       19.00       29.36      2.26 o
   6  -4   6       18.30       14.30      2.24 o
   7  -4   6        2.49        1.05      2.26 o
  -5  -3   6        0.29       -0.08      1.66 o
  -4  -3   6        2.45        3.17      1.71 o
  -3  -3   6       17.04       21.65      1.41 o
  -2  -3   6        1.44        1.55      1.61 o
  -1  -3   6        1.16        4.27      1.46 o
   0  -3   6       12.98        6.37      1.80 o
   1  -3   6       38.88       41.71      2.15 o
   2  -3   6        1.09        0.96      2.03 o
   3  -3   6       71.63       76.90      6.82 o
   4  -3   6      211.45      234.82      5.51 o
   5  -3   6       87.47       94.76      2.39 o
   6  -3   6       19.39       14.93      2.24 o
   7  -3   6        1.51        3.02      2.34 o
   8  -3   6        0.79        0.86      2.29 o
  -6  -2   6        0.06        2.64      1.61 o
  -5  -2   6        0.81        1.94      1.62 o
  -4  -2   6        1.55        1.81      1.51 o
  -3  -2   6       20.65       21.88      1.94 o
  -2  -2   6       19.71       17.64      1.79 o
  -1  -2   6       23.87       18.40      1.59 o
   0  -2   6        6.60        8.57      2.06 o
   1  -2   6       22.54       34.18      2.12 o
   2  -2   6        5.41        0.66      2.12 o
   3  -2   6        1.06       -2.68      2.22 o
   4  -2   6       64.12       62.49      3.51 o
   5  -2   6       15.98       13.35      2.13 o
   6  -2   6       54.91       64.54      2.60 o
   7  -2   6        4.91        2.72      2.11 o
   8  -2   6        2.72        0.51      2.23 o
  -6  -1   6        0.60        1.13      1.49 o
  -5  -1   6        0.74        0.45      1.76 o
  -4  -1   6        6.80        9.35      1.56 o
  -3  -1   6       15.83       24.93      1.47 o
  -2  -1   6       39.40       47.34      2.08 o
  -1  -1   6       20.46       19.11      1.63 o
   0  -1   6       20.95       18.32      2.15 o
   1  -1   6        5.49       12.68      1.80 o
   2  -1   6       43.77       45.53      3.15 o
   3  -1   6        0.00        1.90      2.30 o
   4  -1   6      109.05       86.22      2.73 o
   5  -1   6        8.00       10.24      4.94 o
   6  -1   6       75.38       70.48      2.43 o
   7  -1   6        4.44        5.70      2.26 o
   8  -1   6        2.06        2.91      2.59 o
  -6   0   6        1.86        4.67      1.46 o
  -5   0   6        2.31        0.74      1.53 o
  -4   0   6       30.86       32.26      2.46 o
  -3   0   6        0.55        2.16      1.49 o
  -2   0   6       65.07       64.22      2.32 o
  -1   0   6        1.40        1.82      1.62 o
   0   0   6       90.02      109.11      4.95 o
   1   0   6        7.78        7.11      1.86 o
   2   0   6        3.94        8.32      2.49 o
   3   0   6      442.47      546.19     13.88 o
   4   0   6       45.30       38.64      2.88 o
   5   0   6       65.86       71.09      2.72 o
   6   0   6        0.00        2.66      2.42 o
   7   0   6        0.16        2.30      2.05 o
   8   0   6        0.04        1.02      2.29 o
  -6   1   6        0.16        2.35      1.62 o
  -5   1   6       10.95        8.56      1.64 o
  -4   1   6       20.73       30.08      1.59 o
  -3   1   6        7.18        4.89      1.71 o
  -2   1   6       18.34       23.29      1.65 o
  -1   1   6     1352.31     1390.74     56.98 o
   0   1   6       67.52       75.38      5.81 o
   1   1   6      170.47      173.09      9.18 o
   2   1   6       88.29       94.98      8.70 o
   3   1   6       84.16       79.44      4.37 o
   4   1   6       34.66       33.82      3.17 o
   5   1   6       14.28        8.20      2.73 o
   6   1   6        8.67        4.62      2.54 o
   7   1   6        0.51        3.75      2.36 o
   8   1   6        0.12       -0.08      2.35 o
  -6   2   6        0.15        5.96      2.81 o
  -5   2   6        0.02        0.83      1.49 o
  -4   2   6        1.65        2.65      1.57 o
  -3   2   6        9.84        6.02      1.69 o
  -2   2   6        2.83        2.05      1.37 o
  -1   2   6      153.74      127.17      5.14 o
   0   2   6     1039.03     1132.25     65.26 o
   1   2   6      441.20      387.54     28.32 o
   2   2   6      288.81      224.17      5.52 o
   4   2   6        7.53        9.68      4.97 o
   5   2   6       12.22       18.20      3.11 o
   6   2   6       34.99       40.42      2.74 o
   7   2   6        6.25        7.52      2.60 o
   8   2   6        0.47        0.76      2.51 o
  -6   3   6        0.25        3.46      1.64 o
  -5   3   6        4.81        1.73      3.52 o
  -4   3   6       19.17        8.98      1.42 o
  -3   3   6        0.09        2.74      1.67 o
  -2   3   6       51.20       47.57      1.85 o
  -1   3   6        0.14        1.23      1.53 o
   0   3   6       30.56       34.05      1.88 o
   1   3   6      912.14      863.06     55.09 o
   2   3   6      160.33      136.77      5.14 o
   4   3   6        7.37        8.74      5.31 o
   5   3   6      102.04      110.88      5.99 o
   6   3   6       90.50       87.72      7.24 o
   7   3   6       21.04       28.13      2.76 o
   8   3   6        5.49        3.01      2.54 o
  -6   4   6        0.04       -0.08      1.86 o
  -5   4   6        3.12        0.50      1.54 o
  -4   4   6        0.73        0.81      1.55 o
  -3   4   6        0.00       -0.11      2.76 o
  -2   4   6        9.14       19.35      1.75 o
  -1   4   6        0.43       -0.04      1.73 o
   0   4   6        6.08        9.31      1.95 o
   1   4   6      198.15      168.64      6.76 o
   2   4   6       68.96       74.05      4.34 o
   3   4   6        6.14        4.61      3.89 o
   4   4   6        6.43       10.64      3.55 o
   5   4   6        0.14        1.51      2.83 o
   6   4   6       39.40       42.85      2.79 o
   7   4   6       19.99       17.73      2.49 o
   8   4   6       13.18       11.76      2.70 o
  -6   5   6        0.95        2.41      1.79 o
  -5   5   6       17.35       18.57      1.66 o
  -4   5   6        0.40        1.56      1.59 o
  -3   5   6        0.59        1.10      1.69 o
  -2   5   6       64.70       75.57      2.30 o
  -1   5   6        4.01        5.60      1.98 o
   0   5   6        0.02        3.38      2.14 o
   1   5   6        6.30       11.67      2.32 o
   2   5   6       93.02       99.34      6.01 o
   3   5   6       17.62       15.07      3.57 o
   4   5   6       47.26       51.33      3.09 o
   5   5   6        0.48        2.37      2.62 o
   6   5   6        1.49        3.01      2.69 o
   7   5   6        0.04        1.11      2.49 o
   8   5   6       18.77       16.55      2.71 o
  -5   6   6       27.75       20.55      1.88 o
  -4   6   6        0.07        2.47      1.57 o
  -3   6   6        3.35        3.00      1.71 o
  -2   6   6       19.17       12.52      1.89 o
  -1   6   6       21.75       47.67      2.39 o
   0   6   6       10.78       16.97      2.19 o
   1   6   6       16.21       20.40      2.47 o
   2   6   6        1.46        1.61      2.54 o
   3   6   6        0.92        4.55      2.66 o
   4   6   6        2.49        5.37      2.72 o
   5   6   6       48.49       40.96      2.84 o
   6   6   6        0.02        1.39      2.51 o
   7   6   6        0.00        0.40      2.57 o
  -5   7   6       26.98       17.78      1.74 o
  -4   7   6        0.88        1.21      1.65 o
  -3   7   6       23.90       22.93      1.90 o
  -2   7   6       48.44       61.39      2.11 o
  -1   7   6        7.08        3.66      2.05 o
   0   7   6        0.32        0.01      2.11 o
   1   7   6       94.23       80.89      4.86 o
   2   7   6        2.02        3.96      2.61 o
   3   7   6        5.34        7.45      2.51 o
   4   7   6        1.26        2.23      2.53 o
   5   7   6       38.06       34.03      2.63 o
   6   7   6        2.61        3.15      2.53 o
   7   7   6        0.49        1.99      2.29 o
  -4   8   6        0.09        1.88      1.88 o
  -3   8   6       25.42       22.96      2.17 o
  -2   8   6       31.70       27.54      2.07 o
  -1   8   6        2.36        5.56      2.18 o
   0   8   6       10.53        3.35      2.28 o
   1   8   6       21.40       18.76      3.51 o
   2   8   6       62.08       62.16      3.53 o
   3   8   6       10.60       16.03      2.52 o
   4   8   6        2.55        5.81      2.62 o
   5   8   6        0.25       -0.10      2.31 o
   6   8   6        1.51        4.55      2.36 o
  -3   9   6        0.04        3.12      1.87 o
  -2   9   6       10.81       13.00      3.48 o
  -1   9   6        0.48        1.82      2.59 o
   0   9   6        2.40        6.38      2.20 o
   1   9   6        0.46        0.97      2.22 o
   2   9   6        4.07        2.32      2.27 o
   3   9   6       28.44       33.26      3.18 o
   4   9   6        2.38        2.50      3.26 o
   5   9   6        0.12        2.10      2.72 o
  -1  10   6        1.83        2.39      2.31 o
   0  10   6        4.19        8.79      2.26 o
   1  10   6        6.61        4.93      2.29 o
   2  10   6        0.57        3.09      2.25 o
   3  10   6        5.60        7.97      2.36 o
   0  -7   7        0.60        1.82      1.76 o
   1  -7   7        2.86        5.44      1.80 o
   2  -7   7        1.20        4.16      2.86 o
   3  -7   7        1.40        2.15      2.48 o
  -2  -6   7        2.12        3.36      1.71 o
  -1  -6   7        0.80        3.22      2.31 o
   0  -6   7        0.97        4.71      1.70 o
   1  -6   7       37.02       41.54      1.84 o
   2  -6   7        3.80        5.42      1.93 o
   3  -6   7        4.60        4.52      2.03 o
   4  -6   7        1.07        3.70      1.83 o
   5  -6   7        0.86        2.48      1.90 o
  -3  -5   7       18.92       22.28      1.59 o
  -2  -5   7        6.93        5.06      1.82 o
  -1  -5   7        0.95        1.73      1.56 o
   0  -5   7        2.86       -1.26      1.74 o
   1  -5   7       25.45       24.68      1.82 o
   2  -5   7        7.96       14.23      2.45 o
   3  -5   7        0.89        4.22      1.92 o
   4  -5   7        0.04        1.04      1.93 o
   5  -5   7        0.44        2.90      1.79 o
   6  -5   7        0.31        1.44      1.87 o
  -4  -4   7        1.52        3.36      1.72 o
  -3  -4   7        0.74        0.95      1.60 o
  -2  -4   7       47.21       39.95      3.46 o
  -1  -4   7       11.82       12.07      2.51 o
   0  -4   7       71.60       88.14      3.73 o
   1  -4   7       27.59       27.23      1.87 o
   2  -4   7        0.86        2.24      1.96 o
   3  -4   7      105.42      101.17      6.05 o
   4  -4   7        0.01        0.19      2.01 o
   5  -4   7        0.91        3.99      1.91 o
   6  -4   7        0.61        1.45      2.23 o
   7  -4   7        0.74        3.63      2.30 o
  -5  -3   7        0.29        0.29      1.79 o
  -4  -3   7        3.75        6.99      1.85 o
  -3  -3   7       10.55        8.33      1.38 o
  -2  -3   7       16.02       13.65      1.52 o
  -1  -3   7      167.87      176.90      5.35 o
   0  -3   7       69.84       73.38      2.18 o
   1  -3   7        4.00        6.29      1.86 o
   2  -3   7       22.10       19.10      2.09 o
   3  -3   7      103.10      109.50      4.23 o
   4  -3   7        1.10        1.99      2.02 o
   5  -3   7        0.00        2.22      2.25 o
   6  -3   7        4.56        5.44      2.11 o
   7  -3   7        0.72        0.49      2.23 o
  -5  -2   7        0.30        2.26      1.50 o
  -4  -2   7       21.11       18.33      2.41 o
  -3  -2   7        0.44        0.37      1.57 o
  -2  -2   7        0.09        1.11      1.57 o
  -1  -2   7       48.39       50.80      4.24 o
   0  -2   7      155.66      159.75      6.15 o
   1  -2   7        3.08        2.14      1.99 o
   2  -2   7        0.01        6.94      2.15 o
   3  -2   7       53.77       60.21      2.20 o
   4  -2   7        9.61       15.54      1.92 o
   5  -2   7       17.19       25.38      2.50 o
   6  -2   7       23.68       21.69      2.49 o
   7  -2   7        0.87        3.16      2.81 o
   8  -2   7        1.02        2.87      2.33 o
  -5  -1   7        1.90        0.13      1.80 o
  -4  -1   7       12.99        9.37      1.68 o
  -3  -1   7       36.71       39.50      1.63 o
  -2  -1   7        0.59        0.55      1.57 o
  -1  -1   7       26.12       27.07      1.89 o
   0  -1   7       74.03       75.34      3.60 o
   1  -1   7       13.45       12.22      1.77 o
   2  -1   7      148.94      163.67     10.34 o
   3  -1   7       79.76       72.18      4.78 o
   4  -1   7        7.38        2.57      2.59 o
   5  -1   7       18.30       25.39      2.92 o
   6  -1   7       49.26       51.06      2.63 o
   7  -1   7        0.93       -0.21      2.52 o
   8  -1   7        0.06       -0.20      2.62 o
  -6   0   7        0.00        5.12      4.18 o
  -5   0   7        0.69        5.31      3.02 o
  -4   0   7        0.18        0.64      2.04 o
  -3   0   7       69.75       68.22      3.75 o
  -2   0   7        1.58        3.30      1.43 o
  -1   0   7       19.40       22.84      1.62 o
   0   0   7        4.56        7.30      1.64 o
   1   0   7       13.73       19.90      1.96 o
   2   0   7       10.34       10.74      3.46 o
   3   0   7      251.45      235.72      8.62 o
   4   0   7        0.01        1.47      2.70 o
   5   0   7        7.94        7.13      2.73 o
   6   0   7        0.51        1.08      2.41 o
   7   0   7        0.14        0.63      2.53 o
   8   0   7        1.45        1.13      2.64 o
  -6   1   7        4.44        4.30      1.89 o
  -5   1   7        2.67        5.84      2.03 o
  -4   1   7        9.80        5.42      1.64 o
  -3   1   7        0.41        4.20      1.66 o
  -2   1   7       51.27       44.20      1.64 o
  -1   1   7        5.23        4.35      1.74 o
   0   1   7        3.81        4.58      1.84 o
   1   1   7       40.91       38.71      1.96 o
   2   1   7       17.58       28.66      2.78 o
   3   1   7       85.95       93.51      7.25 o
   4   1   7      115.59      130.33      4.67 o
   5   1   7       30.68       43.11      3.37 o
   6   1   7        1.30        4.74      2.79 o
   7   1   7        0.76        1.98      2.78 o
   8   1   7        0.19        1.06      2.76 o
  -6   2   7        3.35        1.86      1.64 o
  -5   2   7        5.53        5.84      1.53 o
  -4   2   7        5.72        5.37      2.74 o
  -3   2   7        0.01        0.83      1.63 o
  -2   2   7       26.09       29.20      1.60 o
  -1   2   7       73.92       57.28      3.15 o
   0   2   7      156.75      141.07      5.09 o
   1   2   7        0.46        1.30      1.92 o
   2   2   7       66.54       48.34      5.03 o
   3   2   7        0.83        5.02      4.56 o
   5   2   7      224.47      214.62      7.99 o
   6   2   7        4.74        7.52      3.06 o
   7   2   7        0.04        1.35      2.80 o
   8   2   7        0.58        2.25      2.64 o
  -6   3   7        2.95        3.54      1.79 o
  -5   3   7        8.42       10.20      1.77 o
  -4   3   7        7.01       13.71      1.60 o
  -3   3   7        0.14        0.24      1.50 o
  -2   3   7       31.19       29.18      1.81 o
  -1   3   7       17.95       11.59      1.56 o
   0   3   7       18.28       17.68      1.85 o
   1   3   7       33.00       38.00      2.48 o
   2   3   7        1.79        7.67      4.69 o
   3   3   7        0.14        1.49      4.34 o
   6   3   7       29.44       28.29      3.37 o
   7   3   7       15.28       15.45      2.81 o
   8   3   7        0.41       -0.19      2.81 o
  -5   4   7        0.39        0.03      2.04 o
  -4   4   7        0.17        2.31      1.72 o
  -3   4   7        1.16        4.36      1.70 o
  -2   4   7       15.57        9.44      1.56 o
  -1   4   7        6.77       13.39      1.58 o
   0   4   7       36.06       37.45      2.48 o
   1   4   7       12.54       25.31      2.43 o
   2   4   7       33.36       32.63      3.50 o
   3   4   7        2.23        9.55      5.36 o
   5   4   7        9.37        7.45      5.19 o
   6   4   7        5.51        4.75      3.40 o
   7   4   7       15.70       11.74      2.82 o
   8   4   7        0.52        0.05      2.94 o
  -5   5   7        1.98        3.80      1.68 o
  -4   5   7        5.70        9.18      1.65 o
  -3   5   7        3.10        1.20      1.64 o
  -2   5   7        3.81        1.96      1.82 o
  -1   5   7        0.60        0.24      1.87 o
   0   5   7       24.15       22.20      1.85 o
   1   5   7        0.39        2.40      2.28 o
   2   5   7       17.52       16.16      2.76 o
   3   5   7        0.16        0.65      3.09 o
   4   5   7        1.58        1.36      3.78 o
   5   5   7        0.00        0.77      3.50 o
   6   5   7        2.05        0.76      3.13 o
   7   5   7        5.33        5.46      3.12 o
  -5   6   7        3.09        3.13      1.87 o
  -4   6   7        0.73        1.59      1.77 o
  -3   6   7        0.01        0.71      1.80 o
  -2   6   7        1.36        3.70      1.82 o
  -1   6   7       43.77       32.92      1.99 o
   0   6   7       17.79       24.16      2.30 o
   1   6   7       55.80       57.16      2.65 o
   2   6   7        1.13        2.41      2.41 o
   3   6   7        0.09        2.41      2.44 o
   4   6   7        7.64       10.22      2.62 o
   5   6   7        8.25       11.49      2.96 o
   6   6   7        0.10        1.82      3.04 o
   7   6   7        1.62        2.86      2.99 o
  -4   7   7        5.28        9.52      2.26 o
  -3   7   7        3.92        5.84      1.88 o
  -2   7   7       18.70       20.90      1.97 o
  -1   7   7       12.66       10.47      2.09 o
   0   7   7       60.28       70.93      3.76 o
   1   7   7        3.50        3.12      2.51 o
   2   7   7        7.03        4.56      2.67 o
   3   7   7        1.69        4.32      2.43 o
   4   7   7        5.28        4.40      2.45 o
   5   7   7        4.81        4.55      2.77 o
   6   7   7        4.04        6.29      2.86 o
  -4   8   7        3.18        2.49      2.05 o
  -3   8   7        2.29        2.57      3.57 o
  -2   8   7       14.04       10.51      1.89 o
  -1   8   7       11.23        9.23      2.35 o
   0   8   7       25.48       31.49      2.26 o
   1   8   7       10.73        6.74      2.47 o
   2   8   7       19.31       18.99      2.36 o
   3   8   7        5.19        5.49      2.55 o
   4   8   7        1.64        4.31      2.53 o
   5   8   7        0.37        1.42      2.10 o
   6   8   7        0.34        3.09      2.39 o
  -3   9   7        8.93       10.39      2.00 o
  -2   9   7        0.00       -0.18      2.18 o
  -1   9   7        0.05        0.17      2.74 o
   0   9   7        0.97        2.39      2.14 o
   1   9   7       23.67       29.36      3.13 o
   2   9   7       13.49       15.85      2.24 o
   3   9   7        8.35        8.35      2.60 o
   4   9   7        5.36        4.95      3.74 o
   5   9   7        1.52        0.63      2.72 o
  -1  10   7        0.11        0.33      2.34 o
   0  10   7        0.99        1.34      3.47 o
   1  10   7        0.60        3.03      2.24 o
   2  10   7        1.46        0.67      2.27 o
   3  10   7       11.13       15.28      2.68 o
  -1  -6   8        0.00        1.74      1.80 o
   0  -6   8        5.51        8.30      3.57 o
   1  -6   8        2.92        3.07      1.89 o
   2  -6   8        0.01        1.26      1.92 o
   3  -6   8        0.01        5.05      2.02 o
   4  -6   8        5.33        6.24      2.67 o
  -2  -5   8        3.03        4.28      1.72 o
  -1  -5   8        1.58        0.52      1.66 o
   0  -5   8        7.15        9.84      2.36 o
   1  -5   8        1.09        2.30      1.67 o
   2  -5   8        6.90        7.22      2.52 o
   3  -5   8       12.01       13.08      3.44 o
   4  -5   8        5.05        5.46      1.96 o
   5  -5   8        0.24        5.83      2.09 o
  -3  -4   8       38.57       34.08      3.34 o
  -2  -4   8        1.62        3.01      1.58 o
  -1  -4   8        4.05        4.14      2.38 o
   0  -4   8       46.34       52.91      2.78 o
   1  -4   8       27.79       26.86      1.80 o
   2  -4   8        0.55        0.70      1.95 o
   3  -4   8      181.05      182.40     12.34 o
   4  -4   8        1.14        5.19      1.87 o
   5  -4   8        0.04       -0.43      1.86 o
   6  -4   8        0.09        1.61      1.81 o
  -4  -3   8        0.89        2.61      1.84 o
  -3  -3   8        9.46       10.95      1.64 o
  -2  -3   8        0.03        3.18      1.34 o
  -1  -3   8       12.05       15.20      1.57 o
   0  -3   8       25.98       27.16      1.68 o
   1  -3   8        2.26        0.58      1.87 o
   2  -3   8        9.37        6.63      1.95 o
   3  -3   8      121.32      100.42      5.86 o
   4  -3   8      106.61      109.93      5.96 o
   5  -3   8       44.80       48.10      2.83 o
   6  -3   8       26.88       25.03      5.77 o
   7  -3   8        0.96        1.62      2.64 o
  -4  -2   8        0.05        4.83      1.85 o
  -3  -2   8        3.10        2.73      1.43 o
  -2  -2   8        3.03        3.43      1.40 o
  -1  -2   8        0.01        1.83      1.52 o
   0  -2   8       19.49       17.95      1.71 o
   1  -2   8        0.00        0.10      2.70 o
   2  -2   8        9.03       10.69      1.98 o
   3  -2   8       11.04       11.70      2.11 o
   4  -2   8       39.74       38.83      1.99 o
   5  -2   8      145.38      139.14      4.22 o
   6  -2   8       30.15       33.33      2.61 o
   7  -2   8        1.09        1.63      2.42 o
  -5  -1   8        1.06        1.21      1.78 o
  -4  -1   8        0.60        1.38      2.60 o
  -3  -1   8        3.25        3.36      2.04 o
  -2  -1   8        8.56       13.28      1.38 o
  -1  -1   8        0.78        1.38      1.55 o
   0  -1   8        4.67        7.15      1.74 o
   1  -1   8        1.21        5.50      2.11 o
   2  -1   8       18.68       25.59      3.06 o
   3  -1   8       37.09       30.06      2.28 o
   4  -1   8        3.50        3.50      2.12 o
   5  -1   8       18.75       14.95      2.58 o
   6  -1   8        0.12        1.74      2.66 o
   7  -1   8        0.66        2.54      2.52 o
   8  -1   8        1.19        4.10      2.78 o
  -5   0   8        0.16        3.73      3.13 o
  -4   0   8        1.56        3.51      2.23 o
  -3   0   8       13.47       16.97      1.42 o
  -2   0   8        5.23        4.09      1.53 o
  -1   0   8       61.67       61.34      2.65 o
   0   0   8        0.25        2.03      1.61 o
   1   0   8       12.85       10.89      1.81 o
   2   0   8       20.44       16.08      2.39 o
   3   0   8        5.14        5.65      2.58 o
   4   0   8        3.09        6.73      2.79 o
   5   0   8        3.87        1.81      2.55 o
   6   0   8       18.84       15.37      2.74 o
   7   0   8        2.26        0.93      2.80 o
   8   0   8        8.54        8.02      2.88 o
  -5   1   8        1.14        2.21      1.53 o
  -4   1   8       17.26       12.67      1.77 o
  -3   1   8       30.01       38.97      1.64 o
  -2   1   8       27.73       34.73      2.07 o
  -1   1   8       42.10       40.80      3.01 o
   0   1   8        6.75        6.64      1.67 o
   1   1   8        4.37        1.73      1.91 o
   2   1   8       11.99        3.73      2.57 o
   3   1   8        5.11        5.37      2.87 o
   4   1   8        2.45        6.22      3.42 o
   5   1   8        0.90        1.31      3.61 o
   6   1   8        6.16        5.16      3.18 o
   7   1   8        2.58        5.20      3.01 o
   8   1   8        0.04        1.69      3.01 o
  -5   2   8        0.60        2.47      1.57 o
  -4   2   8       28.01       25.08      2.17 o
  -3   2   8       36.70       37.72      1.68 o
  -2   2   8       35.37       28.78      1.58 o
  -1   2   8      185.28      203.39      9.67 o
   0   2   8        0.05        1.48      2.06 o
   1   2   8       33.43       29.87      2.06 o
   2   2   8       48.21       37.05      4.89 o
   3   2   8        0.98       -1.71      4.73 o
   4   2   8        5.19        4.84      3.46 o
   6   2   8        1.95        2.63      4.20 o
   7   2   8        1.58        2.59      4.56 o
   8   2   8        0.00        0.80      4.87 o
  -5   3   8       13.67       11.81      2.64 o
  -4   3   8       10.54       17.16      1.70 o
  -3   3   8        0.01       -0.20      2.92 o
  -2   3   8        5.71        5.02      1.63 o
  -1   3   8      100.55      114.46      4.68 o
   0   3   8        0.09        0.80      1.80 o
   1   3   8       32.05       32.92      2.28 o
   2   3   8      132.53      133.26      4.99 o
   3   3   8       20.94       12.61      4.59 o
   4   3   8        8.77       18.02      4.42 o
   7   3   8        1.90        1.52      3.85 o
   8   3   8        0.01        0.81      3.37 o
  -5   4   8        2.53        4.43      1.74 o
  -4   4   8        6.90        8.59      1.79 o
  -3   4   8        0.10        3.49      1.97 o
  -2   4   8        0.64        0.63      1.87 o
  -1   4   8       60.97       66.92      3.34 o
   0   4   8       28.64       18.31      2.86 o
   1   4   8       38.49       30.16      2.51 o
   2   4   8       91.61       72.84      4.78 o
   3   4   8        0.09        0.85      4.47 o
   4   4   8        9.05        6.56      4.07 o
   7   4   8        5.67        5.29      4.24 o
   8   4   8        0.11        0.19      3.58 o
  -5   5   8        0.07        1.32      1.92 o
  -4   5   8        1.25       -0.56      1.69 o
  -3   5   8        1.50        4.11      1.82 o
  -2   5   8       11.30       13.97      1.77 o
  -1   5   8       33.10       34.73      3.32 o
   0   5   8        0.00       -0.28      1.83 o
   1   5   8       11.20       13.64      2.41 o
   2   5   8       22.38       24.01      2.94 o
   3   5   8        0.19        0.14      5.43 o
   4   5   8        3.93        3.65      4.69 o
   7   5   8       12.43       13.54      4.26 o
  -4   6   8        0.16       -0.11      2.38 o
  -3   6   8        1.50        1.86      1.86 o
  -2   6   8        1.44        4.01      1.81 o
  -1   6   8       35.92       43.09      2.73 o
   0   6   8        0.30        1.69      2.16 o
   1   6   8       10.29       10.86      2.16 o
   2   6   8        2.39        4.54      2.47 o
   3   6   8        5.96        6.23      3.58 o
   4   6   8        0.24        5.30      4.62 o
   6   6   8        3.46        2.92      4.40 o
   7   6   8        5.04        5.39      3.91 o
  -4   7   8        2.66        3.96      2.03 o
  -3   7   8        0.00        1.06      1.90 o
  -2   7   8        0.39        3.74      1.93 o
  -1   7   8        4.43        4.13      1.95 o
   0   7   8        0.40       -0.53      2.33 o
   1   7   8        0.08        0.66      2.42 o
   2   7   8        0.04        1.64      2.33 o
   3   7   8        2.61        1.64      2.57 o
   4   7   8        7.64        6.70      2.78 o
   5   7   8        7.36        8.56      2.75 o
   6   7   8        0.02        0.26      3.51 o
  -3   8   8        0.59        2.32      2.08 o
  -2   8   8        2.88        3.64      2.07 o
  -1   8   8        1.78        5.26      2.04 o
   0   8   8       15.64       14.70      2.54 o
   1   8   8       75.19       82.06      6.37 o
   2   8   8        2.28        0.27      2.70 o
   3   8   8        1.54        1.96      2.76 o
   4   8   8        3.20        3.12      2.48 o
   5   8   8        4.45        4.31      2.68 o
  -2   9   8        6.45        3.95      2.22 o
  -1   9   8        0.67        2.50      2.56 o
   0   9   8        0.25        2.97      2.31 o
   1   9   8       34.91       33.05      4.58 o
   2   9   8        1.76        4.35      2.53 o
   3   9   8        0.51        2.32      2.70 o
   4   9   8        0.14       -1.56      2.72 o
   0  10   8        0.46        5.23      2.35 o
   1  10   8        1.26        4.62      2.30 o
   2  10   8        1.92        2.54      2.49 o
  -1  -5   9        0.36        4.32      1.63 o
   0  -5   9        0.15        2.67      1.94 o
   1  -5   9       11.74       16.43      2.53 o
   2  -5   9        0.60        4.17      1.95 o
   3  -5   9       14.58        7.16      2.02 o
   4  -5   9        3.59        0.73      2.00 o
  -2  -4   9        3.64        4.23      1.63 o
  -1  -4   9        1.03        0.51      1.67 o
   0  -4   9        0.08        1.29      1.71 o
   1  -4   9       12.96        8.68      2.28 o
   2  -4   9       24.61       22.42      1.96 o
   3  -4   9        0.65       -0.11      1.96 o
   4  -4   9        0.06        0.64      1.95 o
   5  -4   9        0.00        2.96      3.35 o
   6  -4   9        1.29        4.35      1.89 o
  -3  -3   9        7.37        4.18      2.40 o
  -2  -3   9        2.97        3.27      1.40 o
  -1  -3   9        0.45        0.04      1.57 o
   0  -3   9        1.48        1.73      1.85 o
   1  -3   9        0.10        3.22      1.78 o
   2  -3   9        4.69        6.75      1.90 o
   3  -3   9        2.65        3.95      1.91 o
   4  -3   9       37.86       30.92      2.65 o
   5  -3   9        0.34        0.07      3.08 o
   6  -3   9       14.41       11.20      2.16 o
  -3  -2   9        2.98        2.55      1.61 o
  -2  -2   9       10.48        8.44      1.43 o
  -1  -2   9       17.71       25.14      1.64 o
   0  -2   9       16.39       19.63      1.80 o
   1  -2   9        2.18        4.00      1.83 o
   2  -2   9       17.09       18.24      5.99 o
   3  -2   9       13.68       11.41      2.18 o
   4  -2   9       15.56       16.03      2.00 o
   5  -2   9        6.77        5.64      1.95 o
   6  -2   9       12.70       14.31      3.54 o
   7  -2   9        1.69        2.23      2.64 o
  -4  -1   9        0.20        2.99      2.27 o
  -3  -1   9        5.23        8.30      1.42 o
  -2  -1   9        0.07        2.15      1.83 o
  -1  -1   9       21.50       24.20      1.57 o
   0  -1   9        0.41        1.37      1.60 o
   1  -1   9        1.76        9.55      2.57 o
   2  -1   9        0.30       -1.25      2.18 o
   3  -1   9        3.15        5.93      2.14 o
   4  -1   9       14.22       10.79      1.96 o
   5  -1   9       40.77       51.60      2.34 o
   6  -1   9       13.15       11.70      2.64 o
   7  -1   9        2.88        0.95      2.73 o
  -4   0   9        7.26        7.04      1.84 o
  -3   0   9        2.50        2.52      1.43 o
  -2   0   9        0.41        1.49      1.51 o
  -1   0   9        3.47        5.88      1.53 o
   0   0   9       30.26       42.11      1.61 o
   1   0   9        3.80        6.28      1.74 o
   2   0   9       13.67       28.49      3.16 o
   3   0   9        4.12        9.62      2.35 o
   4   0   9        6.67       10.08      4.29 o
   5   0   9       14.28       13.34      2.19 o
   6   0   9       16.88       20.25      3.08 o
   7   0   9        0.00        1.01      2.95 o
  -4   1   9        4.33        2.87      1.89 o
  -3   1   9        0.69        4.50      2.25 o
  -2   1   9        0.92        1.46      1.55 o
  -1   1   9        1.53        2.30      1.60 o
   0   1   9       10.79       12.49      2.28 o
   1   1   9        1.92        3.06      1.97 o
   2   1   9       23.27       37.31      2.36 o
   3   1   9       97.98      113.02      8.54 o
   4   1   9        5.15        0.46      4.29 o
   5   1   9        7.38        4.26      3.98 o
   6   1   9        3.72        5.75      4.06 o
   7   1   9        1.25        2.32      3.42 o
   8   1   9        0.16        1.31      3.46 o
  -4   2   9        4.58        6.02      1.93 o
  -3   2   9       12.12       11.19      1.73 o
  -2   2   9        2.46        1.42      1.53 o
  -1   2   9      214.21      186.80     12.53 o
   0   2   9       19.39       19.20      1.70 o
   1   2   9        0.03        2.84      1.93 o
   2   2   9       40.75       27.65      2.91 o
   3   2   9       72.79       86.33      4.61 o
   4   2   9       22.23       24.85      4.07 o
   5   2   9        1.25        8.35      3.26 o
   8   2   9        0.27        0.27      3.94 o
  -4   3   9        0.55       -0.55      2.67 o
  -3   3   9        1.56        4.15      1.76 o
  -2   3   9        0.95        1.91      1.53 o
  -1   3   9       51.49       42.75      1.98 o
   0   3   9        8.74        7.29      1.93 o
   1   3   9       27.58       25.60      2.34 o
   2   3   9      106.83      107.19      4.87 o
   3   3   9       39.17       32.25      4.48 o
   4   3   9       29.01       20.99      4.39 o
  -4   4   9        1.05        5.42      1.85 o
  -3   4   9        0.00        0.60      1.98 o
  -2   4   9        0.70        1.26      1.80 o
  -1   4   9        0.12        1.08      1.61 o
   0   4   9        0.74        1.71      1.79 o
   1   4   9      138.76      143.91      6.73 o
   2   4   9       25.15       23.81      4.43 o
   3   4   9        6.84        3.43      4.42 o
   4   4   9        5.39        5.55      4.06 o
   5   4   9       46.31       48.14      4.14 o
  -4   5   9        0.62        1.63      1.86 o
  -3   5   9        0.14        2.01      1.82 o
  -2   5   9        2.02        1.61      1.95 o
  -1   5   9        2.61        3.27      1.72 o
   0   5   9        0.00        2.18      1.76 o
   1   5   9       46.84       58.83      2.46 o
   2   5   9        2.48        3.55      3.19 o
   3   5   9        1.68        3.88      4.25 o
   4   5   9        4.01        2.25      4.06 o
   5   5   9        0.02        3.13      3.70 o
  -4   6   9        2.36        1.58      1.94 o
  -3   6   9        2.18        2.43      1.92 o
  -2   6   9       21.18       18.61      1.87 o
  -1   6   9        2.12        2.31      1.98 o
   0   6   9        0.29        0.86      2.08 o
   1   6   9        2.34        0.74      2.32 o
   2   6   9        9.88        8.98      2.57 o
   3   6   9        1.45        4.43      4.61 o
   4   6   9       13.70       10.87      4.78 o
   5   6   9        1.77        4.62      4.51 o
  -3   7   9        0.03       -0.16      2.06 o
  -2   7   9        6.14        4.91      1.97 o
  -1   7   9        1.05        2.24      1.89 o
   0   7   9        0.08        3.64      2.23 o
   1   7   9        3.93        2.50      2.76 o
   2   7   9        0.69        2.24      2.40 o
   3   7   9        0.80        1.51      2.79 o
   4   7   9        4.38        5.33      5.05 o
   5   7   9       11.86       12.44      5.22 o
   6   7   9        0.73        2.94      4.39 o
  -2   8   9       14.42       13.46      2.70 o
  -1   8   9       19.37       16.87      2.18 o
   0   8   9        3.72        3.72      2.53 o
   1   8   9       37.57       36.68      5.61 o
   2   8   9        2.53        4.14      2.82 o
   3   8   9        1.08        0.39      3.03 o
   4   8   9        0.10        1.97      3.06 o
   5   8   9        9.26        4.81      3.66 o
  -1   9   9        4.67        6.51      3.48 o
   0   9   9        1.72       -0.08      2.29 o
   1   9   9        6.91        9.29      2.65 o
   2   9   9        5.55        5.27      2.74 o
   3   9   9        0.68        2.30      2.90 o
   4   9   9        2.43        3.28      3.24 o
   2  -5  10        3.02       -0.35      2.04 o
  -1  -4  10        0.10       -0.24      1.56 o
   0  -4  10        3.31        4.71      1.91 o
   1  -4  10       12.52       12.98      1.79 o
   2  -4  10        0.85        6.99      3.80 o
   3  -4  10        0.24       -0.75      1.86 o
   4  -4  10        1.45        4.49      2.19 o
  -2  -3  10        3.87        4.08      1.55 o
  -1  -3  10        0.80        4.07      1.54 o
   0  -3  10       14.67       10.82      1.63 o
   1  -3  10       16.99       19.04      1.83 o
   2  -3  10       32.48       31.83      3.83 o
   3  -3  10       27.10       31.26      2.20 o
   4  -3  10        0.00        3.44      2.42 o
   5  -3  10        1.29        0.39      2.27 o
   6  -3  10        0.05       -2.56      4.73 o
  -2  -2  10        4.42        5.64      1.63 o
  -1  -2  10       20.53       16.18      1.85 o
   0  -2  10       22.75       25.43      1.63 o
   1  -2  10        6.14       10.62      3.67 o
   2  -2  10        3.28        4.10      1.96 o
   3  -2  10       74.92       78.95      5.39 o
   4  -2  10        2.21        1.01      1.93 o
   5  -2  10        0.00       -0.50      1.98 o
   6  -2  10        3.39        1.96      1.98 o
  -3  -1  10        1.58        3.48      1.65 o
  -2  -1  10        3.27        2.39      1.61 o
  -1  -1  10        8.28       11.37      1.57 o
   0  -1  10        4.90        3.98      1.70 o
   1  -1  10        0.06       -0.85      1.83 o
   2  -1  10        2.63        6.07      2.41 o
   3  -1  10        5.13        7.44      2.15 o
   4  -1  10        7.42        4.80      2.06 o
   5  -1  10        3.31        4.77      2.02 o
   6  -1  10       15.31       15.12      2.11 o
   7  -1  10        0.28        2.24      2.19 o
  -3   0  10        2.05        2.53      1.57 o
  -2   0  10        2.52        5.40      1.59 o
  -1   0  10        1.40        3.05      1.50 o
   0   0  10        0.73        1.31      1.58 o
   1   0  10        0.03        3.59      1.79 o
   2   0  10       21.66       11.98      2.07 o
   3   0  10       19.09       26.57      2.38 o
   4   0  10        6.71        9.09      2.22 o
   5   0  10       14.63       15.49      2.52 o
   6   0  10        4.93        3.42      2.46 o
   7   0  10        0.19        0.83      3.49 o
  -4   1  10        2.42        3.56      2.11 o
  -3   1  10        2.52        3.50      1.84 o
  -2   1  10        0.39        2.29      1.78 o
  -1   1  10       10.30       16.10      1.61 o
   0   1  10        0.03        1.37      1.67 o
   1   1  10        3.30       -1.53      2.09 o
   2   1  10        5.19       11.91      2.24 o
   3   1  10       18.94       18.00      2.65 o
   4   1  10        2.99        4.91      3.35 o
   5   1  10        1.54        4.18      3.90 o
   6   1  10        2.74        0.97      2.97 o
  -4   2  10        3.35        4.40      1.79 o
  -3   2  10        4.84        7.79      2.96 o
  -2   2  10       46.34       48.98      4.53 o
  -1   2  10        6.17        9.24      1.62 o
   0   2  10        5.77        6.52      1.72 o
   1   2  10        1.38        5.29      2.11 o
   2   2  10        7.11        3.35      2.57 o
   3   2  10        6.87        9.78      4.23 o
   4   2  10        0.52       -1.60      3.07 o
   5   2  10       16.61       14.12      3.15 o
   6   2  10        0.00        3.85      3.60 o
  -4   3  10        0.28       -0.05      1.75 o
  -3   3  10        3.31        5.10      1.73 o
  -2   3  10        8.05       10.09      1.59 o
  -1   3  10        7.46        7.48      1.66 o
   0   3  10       18.60       20.75      2.10 o
   1   3  10        0.17        0.43      2.18 o
   2   3  10        5.79       16.57      3.23 o
   3   3  10        1.78        9.25      4.01 o
   4   3  10       29.09       32.58      4.32 o
   5   3  10       74.52       55.53      4.28 o
   6   3  10        3.02        1.53      3.76 o
  -4   4  10        2.67        0.92      1.77 o
  -3   4  10        2.16        2.33      1.86 o
  -2   4  10        3.49        3.26      1.80 o
  -1   4  10        0.01        1.60      1.56 o
   0   4  10        2.20        7.15      1.74 o
   1   4  10        4.51        6.88      2.61 o
   2   4  10        3.19        3.04      3.85 o
   3   4  10        0.66       -2.19      3.85 o
   4   4  10        2.65        1.84      3.95 o
   5   4  10       76.29       68.36      4.14 o
   6   4  10        0.04        3.85      3.84 o
  -3   5  10        0.94       -0.01      1.91 o
  -2   5  10        2.38        6.30      1.91 o
  -1   5  10        3.24        5.52      1.68 o
   0   5  10        8.75        9.78      1.80 o
   1   5  10       10.57        8.58      2.46 o
   2   5  10        0.03       -1.20      4.42 o
   3   5  10        0.09        3.68      4.62 o
   4   5  10        0.01        0.58      3.90 o
   5   5  10        1.43       11.09      3.92 o
   6   5  10        0.22       -1.59      3.65 o
  -3   6  10        0.76        1.50      1.98 o
  -2   6  10        3.72        5.05      1.94 o
  -1   6  10        0.02        0.72      2.00 o
   0   6  10        0.01       -0.35      1.86 o
   1   6  10        0.15        1.44      2.25 o
   2   6  10        0.32        2.07      2.81 o
   3   6  10        0.03       10.58      4.36 o
   4   6  10        1.33        0.74      4.48 o
   5   6  10        0.24        4.48      4.54 o
   6   6  10        0.02       -3.02      4.53 o
  -2   7  10        2.78        1.66      2.03 o
  -1   7  10        1.68        1.87      1.97 o
   0   7  10        0.08        0.81      2.56 o
   1   7  10        3.60        3.54      2.33 o
   2   7  10        2.36        1.71      2.48 o
   3   7  10        1.24        3.68      4.73 o
   4   7  10        3.18       -0.35      5.03 o
   5   7  10        1.16        1.51      5.16 o
   6   7  10        0.00        5.74      4.65 o
  -1   8  10        1.44        1.17      2.23 o
   0   8  10       11.97       14.27      4.87 o
   1   8  10        1.20        1.64      2.85 o
   2   8  10        1.29        2.11      2.99 o
   3   8  10        0.12        0.83      3.95 o
   4   8  10        1.77        2.22      5.79 o
   5   8  10        1.96        0.27      5.79 o
   0   9  10       17.12       14.77      3.55 o
   1   9  10        0.45       -1.17      2.80 o
   2   9  10        4.96        3.83      2.99 o
   3   9  10        0.03        1.48      3.38 o
   0  -3  11        7.17       10.51      2.02 o
   1  -3  11       15.95       11.24      1.85 o
   2  -3  11        3.25        3.75      1.97 o
   3  -3  11       60.23       44.62      3.56 o
   4  -3  11        4.33        6.71      2.22 o
  -1  -2  11        0.25        1.59      1.48 o
   0  -2  11        2.84        4.00      1.66 o
   1  -2  11       10.54       11.75      1.89 o
   2  -2  11        0.04       -1.94      1.88 o
   3  -2  11       28.19       22.40      2.09 o
   4  -2  11        6.85        8.02      2.67 o
   5  -2  11        4.55        5.97      2.25 o
  -2  -1  11        1.00        2.07      1.52 o
  -1  -1  11        1.46        1.00      1.49 o
   0  -1  11        5.10        9.26      1.58 o
   1  -1  11        0.00        1.11      1.68 o
   2  -1  11        2.40        7.16      1.97 o
   3  -1  11        0.96        2.56      2.22 o
   4  -1  11        1.96        3.52      2.28 o
   5  -1  11       22.87       18.23      3.83 o
   6  -1  11       17.33       11.91      2.32 o
  -2   0  11        0.41        2.41      1.94 o
  -1   0  11        0.46        3.30      1.56 o
   0   0  11        1.97        3.73      1.65 o
   1   0  11        0.10        0.54      1.73 o
   2   0  11        0.11        2.41      2.11 o
   3   0  11        7.86        8.88      2.16 o
   4   0  11        6.44        8.57      2.50 o
   5   0  11        8.69       11.92      2.70 o
   6   0  11        1.68        3.40      3.23 o
  -3   1  11        0.65        4.70      2.09 o
  -2   1  11        0.02        0.25      1.81 o
  -1   1  11        1.46        1.61      1.67 o
   0   1  11        1.55        4.34      1.86 o
   1   1  11        2.30        8.83      2.06 o
   2   1  11       11.92       10.72      2.12 o
   3   1  11        1.74        5.25      2.57 o
   4   1  11        0.77        6.15      3.27 o
   5   1  11        0.85       11.81      3.81 o
   6   1  11        0.17        5.90      3.87 o
   7   1  11        0.18       -1.76      3.04 o
  -3   2  11        7.84        6.13      1.82 o
  -2   2  11        6.08        3.52      1.61 o
  -1   2  11        5.03        5.60      1.85 o
   0   2  11        8.47       12.15      1.68 o
   1   2  11        0.01        1.41      1.93 o
   2   2  11       10.46       16.58      2.47 o
   3   2  11        0.05        0.46      3.68 o
   4   2  11        0.17        6.56      3.84 o
   5   2  11        0.01        5.60      3.87 o
   6   2  11        0.70       -6.12      3.71 o
   7   2  11        0.30        3.60      3.74 o
  -3   3  11       10.66       11.95      1.85 o
  -2   3  11       33.38       22.51      3.33 o
  -1   3  11       18.47       19.08      1.97 o
   0   3  11        0.79        1.75      1.72 o
   1   3  11        0.83        1.41      2.17 o
   2   3  11        4.31        3.93      2.87 o
   3   3  11       11.16        8.38      4.09 o
   4   3  11        2.14        4.54      3.26 o
   5   3  11       19.76       12.55      3.99 o
   6   3  11        0.74        7.80      3.84 o
   7   3  11        0.00       -4.26      3.71 o
  -3   4  11        0.32        2.69      2.39 o
  -2   4  11        0.09        2.11      1.88 o
  -1   4  11        9.80        6.51      2.12 o
   0   4  11        0.55        2.56      2.06 o
   1   4  11        0.09        2.09      2.13 o
   2   4  11       23.57       13.63      3.84 o
   3   4  11       14.66       16.06      3.90 o
   4   4  11        1.04       -0.94      4.04 o
   5   4  11       23.70       27.17      3.98 o
   6   4  11        6.40        5.69      3.87 o
  -2   5  11        0.08        3.32      1.90 o
  -1   5  11        5.58        7.92      1.81 o
   0   5  11       20.65       20.62      1.85 o
   1   5  11        0.55        0.60      2.70 o
   2   5  11       27.31       17.42      4.25 o
   3   5  11        3.29       -7.39      3.70 o
   4   5  11        0.42        4.18      3.92 o
   5   5  11        1.27        1.38      4.32 o
   6   5  11        1.09        6.57      3.85 o
  -2   6  11        0.85        1.61      1.95 o
  -1   6  11        4.27        1.95      2.08 o
   0   6  11        1.78        1.69      2.01 o
   1   6  11        2.33        3.04      2.49 o
   2   6  11        1.42       -2.44      4.23 o
   3   6  11        0.08        5.39      4.45 o
   4   6  11        0.50       -0.99      4.53 o
   5   6  11        6.18        3.43      3.93 o
   6   6  11        2.53        3.85      4.54 o
  -1   7  11        2.58        2.95      2.15 o
   0   7  11        0.51        2.32      2.63 o
   1   7  11        0.44       -0.12      2.32 o
   2   7  11        2.41        3.03      2.78 o
   3   7  11        0.04        1.29      4.21 o
   4   7  11        0.45        0.27      4.53 o
   5   7  11        0.64        4.65      4.62 o
   0   8  11        3.29        5.18      2.82 o
   1   8  11        0.00        0.05      2.95 o
   2   8  11        0.00        0.70      3.48 o
   3   8  11        0.64        2.55      5.47 o
   4   8  11        8.09        5.02      5.46 o
   1  -2  12        0.18        4.38      1.96 o
   2  -2  12        8.84        8.74      2.21 o
   3  -2  12        0.74        2.16      2.66 o
   4  -2  12        5.24        4.86      2.99 o
   0  -1  12        2.99        2.03      1.67 o
   1  -1  12        1.25        1.95      1.87 o
   2  -1  12        0.06        5.25      2.50 o
   3  -1  12        0.10        1.85      2.17 o
   4  -1  12        2.27        0.09      2.16 o
   5  -1  12        0.30        1.60      2.45 o
  -1   0  12        0.52        3.41      1.70 o
   0   0  12        0.12       -0.56      1.76 o
   1   0  12        0.75        0.67      1.82 o
   2   0  12        0.07        2.77      2.20 o
   3   0  12        1.60        3.30      2.19 o
   4   0  12        0.30        0.73      2.31 o
   5   0  12       15.52       10.57      2.98 o
  -1   1  12        0.10        1.24      1.65 o
   0   1  12        5.72        1.82      2.43 o
   1   1  12        3.95        7.35      2.13 o
   2   1  12        4.08        3.74      2.31 o
   3   1  12        0.01        2.20      2.53 o
   4   1  12        0.10        2.19      3.93 o
   5   1  12        0.58       -5.17      3.93 o
   6   1  12        2.56       -3.26      3.93 o
  -2   2  12        4.41        7.01      1.83 o
  -1   2  12        0.78        0.75      1.61 o
   0   2  12        5.21        7.76      1.65 o
   1   2  12        0.34        1.46      2.11 o
   2   2  12       14.90       12.20      2.52 o
   3   2  12        7.53        7.56      3.88 o
   4   2  12        3.28       12.39      3.18 o
   5   2  12        0.00        4.59      3.87 o
   6   2  12        0.44       -2.75      3.15 o
  -2   3  12        0.54        3.38      1.66 o
  -1   3  12       26.18       20.64      1.73 o
   0   3  12        3.05        2.31      1.69 o
   1   3  12        0.91        1.10      2.21 o
   2   3  12        1.95        0.47      2.46 o
   3   3  12        7.98        7.44      3.81 o
   4   3  12        3.47        7.93      3.96 o
   5   3  12        0.00        0.25      3.77 o
   6   3  12        4.02       -0.33      3.82 o
  -2   4  12        0.08        0.72      1.99 o
  -1   4  12        6.41        5.56      2.03 o
   0   4  12        0.00        3.53      1.79 o
   1   4  12        0.00        0.29      2.20 o
   2   4  12       14.61       16.54      3.79 o
   3   4  12       19.72       18.49      3.90 o
   4   4  12       40.55       33.48      4.07 o
   5   4  12        0.40       -4.10      4.03 o
   6   4  12        3.19        2.12      4.04 o
  -1   5  12        0.16        2.51      1.89 o
   0   5  12        0.98        0.86      2.05 o
   1   5  12        7.58        8.84      2.36 o
   2   5  12        2.88        2.11      3.57 o
   3   5  12        2.82        8.40      4.26 o
   4   5  12        0.44       -3.37      3.79 o
   5   5  12        5.03        1.04      3.88 o
  -1   6  12        0.13       -1.01      2.19 o
   0   6  12        0.36        2.40      2.14 o
   1   6  12        3.11        2.33      2.92 o
   2   6  12        0.01        1.79      4.07 o
   3   6  12        0.49        2.75      4.29 o
   4   6  12        0.36        2.44      3.85 o
   5   6  12        0.01        1.97      4.64 o
   0   7  12        0.13       -0.28      2.98 o
   1   7  12        0.00        0.80      2.57 o
   2   7  12        0.10        3.92      4.01 o
   3   7  12        0.02        0.14      4.34 o
   4   7  12        2.17        0.53      4.43 o
   1   0  13        0.30        1.48      2.07 o
   2   0  13        0.08        3.67      2.28 o
   3   0  13        2.70        2.04      2.57 o
   4   0  13        6.86        7.65      2.78 o
   0   1  13        0.10        2.04      2.38 o
   1   1  13        0.08        2.07      2.03 o
   2   1  13        3.35        3.04      2.39 o
   3   1  13        2.76        2.26      2.66 o
   4   1  13        1.63        4.18      3.21 o
   0   2  13        0.28        0.44      1.70 o
   1   2  13        1.93        0.49      2.17 o
   2   2  13        0.39        0.45      2.54 o
   3   2  13        1.06        4.12      3.70 o
   4   2  13        0.10       -4.75      3.93 o
   5   2  13        0.06       -2.17      3.16 o
   0   3  13        0.91        4.08      1.78 o
   1   3  13        0.02       -2.62      2.06 o
   2   3  13        0.00        0.68      2.84 o
   3   3  13        0.72        3.55      3.81 o
   4   3  13        3.72        5.00      3.90 o
   5   3  13        0.35        4.73      3.88 o
   0   4  13        0.22        1.60      1.77 o
   1   4  13        0.00        1.75      2.36 o
   2   4  13        0.02        7.17      3.52 o
   3   4  13        0.57        1.92      3.73 o
   4   4  13       11.91        5.47      3.98 o
   5   4  13       12.22       11.26      4.06 o
   0   5  13        0.73        2.27      2.18 o
   1   5  13        1.54        2.09      2.53 o
   2   5  13        0.13       -0.96      4.23 o
   3   5  13        0.18        5.74      3.65 o
   4   5  13        1.04        2.96      3.81 o
   1   6  13        4.44        4.09      2.56 o
   2   6  13        0.01        0.74      4.15 o
   3   6  13        0.98        7.39      4.29 o
 
